# Supplementary material for: Development and Validation of a 7-Gene Inflammatory Signature Forecasts Prognosis and Diverse Immune Landscape in Lung Adenocarcinoma
Source: Front Mol Biosci. 2022 Mar 15;9:822739. doi: 10.3389/fmolb.2022.822739 (PMC8964604; doi:10.3389/fmolb.2022.822739)
Supplement: Supplementary file 2 [file DataSheet2.XLS]

Drug name	BR:MCF7	BR:MDA-MB-231	BR:HS 578T	BR:BT-549	BR:T-47D	CNS:SF-268	CNS:SF-295	CNS:SF-539	CNS:SNB-19	CNS:SNB-75	CNS:U251	CO:COLO 205	CO:HCC-2998	CO:HCT-116	CO:HCT-15	CO:HT29	CO:KM12	CO:SW-620	LE:CCRF-CEM	LE:HL-60(TB)	LE:K-562	LE:MOLT-4	LE:RPMI-8226	LE:SR	ME:LOX IMVI	ME:MALME-3M	ME:M14	ME:SK-MEL-2	ME:SK-MEL-28	ME:SK-MEL-5	ME:UACC-257	ME:UACC-62	ME:MDA-MB-435	LC:A549/ATCC	LC:EKVX	LC:HOP-62	LC:HOP-92	LC:NCI-H226	LC:NCI-H23	LC:NCI-H322M	LC:NCI-H460	LC:NCI-H522	OV:IGROV1	OV:OVCAR-3	OV:OVCAR-4	OV:OVCAR-5	OV:OVCAR-8	OV:SK-OV-3	OV:NCI/ADR-RES
Allopurinol	0.52	0.96	-1.71	-0.26	-0.43	-2.37	0.22	-1.48	-2.37	-0.95	-1.23	0	0.61	-0.01	1.09	-0.63	-1.01	0.2	0.19	1.38	0.87	-0.77	1.29	-0.1	1.09	-1.08	0.61	0.52	-1.47	-1.31	-0.57	0.94	0.14	-1.45	-0.57	0.21	0.96	-0.66	0.65	0.32	-1.2	0.46	0.05	0.48	0.99	-0.09	0.7	1.34	0.7
Dromostanolone Propionate	0.21	-0.97	-0.37	-0.21	0.14	-0.87	0.32	-0.89	-1.07	-1.07	-0.13	-0.02	-0.49	1.57	-0.21	0.36	-0.16	-0.09	0.33	1.45	1.44	1.01	2.12	1.9	0.12	-0.43	-0.51	-0.11	-0.95	1.4	0.21	0.72	-0.46	0.41	0.22	-0.29	3.17	-1.03	-0.37	-1.07	0.76	-0.29	-0.57	-0.1	-0.84	-0.84	-0.32	-0.87	-0.22
Methylprednisolone	na	na	na	na	na	-0.16	-0.16	-0.16	-0.16	-0.16	-0.16	-0.16	-0.16	-0.16	-0.16	-0.16	-0.16	-0.16	6.68	-0.16	-0.16	-0.16	-0.16	-0.16	-0.16	-0.16	-0.16	-0.16	-0.16	-0.16	-0.16	-0.16	na	-0.16	na	-0.16	-0.16	-0.16	-0.16	na	-0.16	-0.16	-0.16	-0.16	-0.16	-0.16	-0.16	-0.16	na
Nandrolone phenpropionate	0.28	-0.15	2.72	-0.03	-0.37	0.24	0.24	0.11	-0.11	-0.97	0.25	-0.05	-1.03	-0.21	-0.66	-0.14	-0.26	-0.33	-0.02	3.35	-0.24	-0.09	0.31	0.58	0.21	0.03	-0.41	-1.47	0.03	0.58	-0.76	1.06	-0.58	-0.74	3.6	-0.36	-0.24	0.09	-0.27	-0.2	0.06	-0.3	-0.33	0.17	-0.17	-1.89	-0.48	-1.69	-0.15
TESTOLACTONE	-0.42	na	na	na	na	-0.13	-0.4	-0.4	-0.4	2.11	-0.4	-0.42	-0.07	-0.4	-0.4	-0.4	-0.4	-0.35	1.43	1.89	1.76	-0.06	-0.33	1.54	-0.35	-0.35	-0.37	-0.4	-0.34	-0.14	-0.15	1.3	na	-0.25	-0.08	-0.33	4.81	-0.4	-0.4	-0.4	-0.16	2.2	-0.36	-0.07	-0.42	-0.4	-0.4	-0.22	-0.5
Cyclophosphamide	-0.23	na	na	na	na	-0.23	-0.23	-0.23	-0.23	-0.23	-0.23	-0.23	-0.23	-0.23	-0.23	-0.23	-0.23	-0.23	2.27	3.01	1.24	-0.23	-0.19	na	-0.23	-0.25	na	-0.23	-0.23	-0.23	1.91	-0.23	na	-0.23	-0.23	-0.23	-0.23	-0.23	-0.23	-0.23	-0.23	-0.23	-0.23	0.52	-0.23	-0.23	-0.23	-0.23	-0.23
Dexamethasone Decadron	na	na	na	na	na	-0.22	-0.22	-0.22	-0.22	-0.22	-0.22	-0.22	na	-0.22	-0.22	-0.22	-0.22	-0.22	4.33	-0.22	-0.22	-0.2	na	0.16	-0.22	-0.22	-0.22	-0.22	-0.22	-0.22	-0.22	-0.22	na	-0.22	-0.13	-0.22	-0.22	-0.22	-0.22	-0.22	na	-0.22	-0.22	-0.22	-0.22	-0.22	-0.22	-0.22	na
Chelerythrine	na	na	na	na	na	0.18	-0.01	-0.11	0	-0.1	-0.08	-0.14	-0.19	-0.19	-1.2	-0.06	-0.3	1.27	3.54	2.88	-1.34	2.43	-0.55	0.48	-0.06	-0.04	-0.15	-0.27	-0.01	-0.1	-0.14	-0.11	na	-0.31	-0.18	-0.11	-0.11	-0.06	0.2	-0.6	-0.17	-0.41	-0.11	0.18	-0.23	-0.54	0.02	0.22	na
Mitotane	na	na	na	na	na	-0.21	-0.27	-0.04	-0.16	0.09	-1.24	-0.41	-0.56	0.2	-0.23	-0.32	0.06	-0.33	0.48	-0.35	1.33	0.1	-0.39	na	-0.31	-0.36	na	-0.03	0.04	na	-0.3	-0.18	na	-0.13	-0.6	na	0.23	-0.22	-0.15	-0.09	-0.2	0.01	-0.11	-0.09	-0.29	-0.22	-0.25	-0.27	0.28
Acetalax	1.63	-0.51	2.2	2.25	2.54	-0.69	-0.47	-0.52	-0.74	-0.33	-0.63	2.14	-0.47	-0.54	-0.41	-0.59	-0.19	-0.67	-0.51	-0.27	-0.33	-0.3	-0.41	-0.4	-0.31	-0.82	-0.64	-0.59	-0.65	-0.49	-0.58	-0.64	-0.59	-0.64	-0.01	-0.64	-0.15	-0.7	0.04	0.87	-0.67	0.47	-0.13	2.1	2.49	-0.79	1.52	-0.61	0.91
3-Bromopyruvate (acid)	-0.24	-1.12	-1.12	0.22	-1.12	-0.83	-1.12	0.49	-1.12	-1.12	-1.12	-0.48	-1.12	0.59	0.77	0.23	-1.12	1.89	1.85	1.25	1.61	0.51	0.18	1.7	0.35	0.47	-0.91	-1.12	0.43	-1.12	-0.68	0.34	-0.48	-1.12	-1.12	-1.12	0.88	2.14	0.19	-1.12	-1.12	2	-0.66	1.7	0.46	0.36	0.39	-1.12	-0.02
Megestrol acetate	-0.61	-0.61	0.75	0.57	-0.61	-0.41	-0.12	0.7	-0.11	0.78	0.73	-0.61	-0.61	1.96	-0.61	-0.61	-0.61	-0.61	-0.61	2.83	0.77	-0.07	5.17	-0.61	-0.61	0.2	-0.19	-0.61	-0.61	0.34	-0.61	-0.61	-0.61	-0.61	1.36	na	0.96	-0.61	-0.61	-0.61	-0.61	0.24	-0.61	-0.61	-0.37	-0.61	0.15	-0.38	0.65
tfdu	2.53	-1.25	-1.25	0.22	0.37	0.4	0.47	1.35	0.45	-0.8	0.23	-0.57	-0.24	0.69	-0.88	-0.73	-1.25	-0.15	1.36	1.34	0.6	0.68	-0.45	0.84	0.98	-0.9	0.96	-1.25	-1.04	1.41	-0.05	0.51	0.16	0.34	-0.97	0.35	-1.25	-0.49	0.65	-1.25	1.48	-0.41	-0.15	-1.14	-1.25	-1.25	0.18	-0.15	0.19
Procarbazine	-0.19	na	na	na	na	-0.21	-0.21	-0.21	-0.21	0.92	1.49	-0.21	-0.21	-0.21	-0.21	0.31	-0.21	-0.21	-0.21	-0.17	-0.21	-0.21	-0.21	na	-0.21	-0.21	-0.3	-0.21	-0.21	-0.21	0.55	-0.25	na	-0.21	-0.21	-0.23	6.28	-0.21	-0.21	-0.21	-0.21	-0.21	-0.25	-0.21	-0.17	1.1	-0.21	-0.21	-0.17
STREPTOZOCIN	na	na	na	na	na	-0.18	-0.21	-0.19	-0.19	0.21	-0.19	-0.19	-0.19	-0.19	-0.18	-0.2	-0.19	-0.18	-0.19	-0.04	-0.14	-0.18	-0.18	na	-0.19	-0.19	-0.18	-0.19	0.07	0.14	-0.2	0.05	na	-0.19	-0.18	-0.18	-0.19	-0.19	-0.19	-0.19	0.05	-0.18	-0.19	-0.2	-0.19	-0.19	-0.2	-0.19	-0.21
Calusterone	-0.46	-0.82	-0.13	0.22	0.05	-0.24	-0.17	-0.87	-1.14	-0.29	-0.32	0.72	-0.93	-0.29	-0.15	-1	0.02	-0.48	2.08	1.33	0.25	0.46	2.79	0.08	-0.24	-0.02	0.11	0.77	-0.03	0.66	-0.63	0.52	-0.34	-0.56	1.53	0.04	3.23	-0.3	-0.84	-1.65	-0.54	0.08	-0.41	-0.38	-0.74	-0.89	-0.59	-0.64	-0.56
Estramustine	0.86	-0.18	-0.03	0.08	-0.63	-0.56	1.1	0.17	-0.63	-0.1	-0.19	-0.58	0.95	0.14	0.96	-0.11	-0.48	0.64	0.71	1.62	1.71	0.36	0.44	3.99	-0.1	0.89	0.31	-0.94	-0.69	-0.02	-0.45	0.56	1.91	-0.31	-0.74	-0.42	-1.28	-0.73	-0.48	-0.75	-0.36	0.03	-0.66	1.41	-0.79	-1.86	-0.75	-1.17	-0.02
Cladribine	0.15	-1.66	-1.77	0.96	-0.39	-0.42	-0.9	-0.54	0.41	-0.78	-0.15	-0.22	-0.1	0.35	-0.25	-0.39	-0.92	-0.16	1.96	1.8	0.04	1.23	-0.65	-0.38	0.12	-1.38	1.26	-1.4	-1.15	0.03	0.45	0.77	0.74	0.34	-0.25	0.75	0.88	-0.57	1.08	-0.45	-0.14	-0.15	-0.94	-0.99	-1.4	0.32	1.88	-0.61	1.59
Ifosfamide	-0.28	na	na	na	na	0.58	0.09	0.35	0.2	0.21	1.21	-0.68	-0.66	-0.46	0.32	-0.53	-0.56	2.59	2.08	0.76	0.13	1.82	0.5	na	0.98	-0.62	-0.42	-0.67	-0.56	0.46	-0.6	1.34	na	0.37	-0.92	-0.53	-0.08	-0.05	-0.74	-0.74	0.1	0.26	-0.81	0.15	-0.51	-0.62	0.02	-0.94	0.29
Acetalax	1.79	-0.55	2.07	2.1	2.77	-0.48	-0.55	-0.68	-0.77	-0.32	-0.59	2.06	-0.31	-0.37	-0.37	-0.63	-0.03	-0.46	-0.41	-0.45	-0.59	-0.41	-0.18	-0.26	-0.07	-0.92	-0.55	-0.71	-0.5	-0.52	-0.49	-0.61	-0.43	-0.61	-0.3	-0.51	-0.14	-0.92	-0.22	1.41	-0.64	0.47	-0.16	2.14	2.72	-0.84	1.6	-0.75	0.9
Fludarabine	0.14	-0.83	-0.83	na	-0.83	-0.29	-0.83	-0.83	0.44	-0.83	-0.6	-0.31	1.92	0.25	-0.59	-0.83	-0.76	-0.49	2.38	2.01	-0.83	-0.83	-0.83	-0.2	1.2	-0.27	1.53	-0.83	-0.83	0.42	-0.83	-0.81	1.04	-0.03	-0.83	0.03	0.14	-0.83	1.12	-0.83	-0.28	-0.3	-0.74	-0.83	-0.83	-0.83	1.97	0.18	1.85
DECITABINE	-0.37	na	na	na	na	-0.37	-0.37	-0.36	-0.37	-0.13	-0.37	1.03	-0.37	-0.37	3.7	-0.28	-0.08	-0.37	1.87	-0.35	-0.36	0.66	-0.36	na	-0.37	-0.38	na	-0.07	-0.38	-0.37	0.83	-0.37	na	0.47	-0.36	-0.37	0.03	-0.38	-0.37	-0.36	3.51	-0.38	-0.37	-0.37	-0.37	-0.37	1.36	-0.37	-0.06
Bendamustine	-0.16	0.41	-0.13	0.08	0.51	-0.02	0.64	0.5	-0.62	-0.14	0.03	-0.55	0.58	-0.03	-0.68	-0.68	-0.68	-0.12	0.59	na	na	6.17	-0.36	na	0.38	0.56	0.58	-0.68	-0.68	0.31	-0.68	-0.01	-0.68	-0.68	-0.68	0.13	0.3	na	0.14	-0.43	0	-0.68	-0.64	0.55	-0.68	-0.68	-0.68	-0.24	-0.62
Homoharringtonine	1.03	na	na	na	na	-0.59	-0.48	0.3	0.31	-0.29	0.13	-0.18	0.49	0.85	-1.03	0.38	0.16	0.22	0.66	1.22	0.44	1.03	0.44	na	0.96	0.77	na	-0.38	0.1	0.81	-0.52	-0.22	na	0.07	0.04	0.19	-0.05	0.28	0.41	-1.36	1.19	1.14	0.39	0.07	0.02	-0.98	-0.41	-0.21	-3.55
Parthenolide	0.57	na	na	na	na	0.08	-0.56	-0.2	-2.29	-1.08	0.07	0.36	-0.04	1.25	0.16	-0.68	0.1	-0.1	1.6	2.34	-0.46	-0.23	0.96	na	1.04	-0.05	na	-0.05	-0.1	-0.08	0.28	-0.18	na	-2.83	-0.36	-0.6	0.08	-0.27	-0.28	0.08	0.27	2.29	-0.43	0.11	-0.38	-0.24	-0.54	-0.52	0.02
Ribavirin	1.25	-0.58	-0.58	-0.58	0.71	-0.58	-0.58	-0.58	-0.58	-0.58	-0.58	0.5	-0.58	0.86	1.16	2.96	-0.58	2.1	4.96	-0.58	0.61	0.58	-0.19	-0.58	0.55	-0.58	-0.58	-0.58	-0.58	-0.58	-0.58	-0.58	-0.58	0.29	0.06	-0.58	-0.58	-0.58	-0.58	0.35	0.23	-0.58	-0.58	-0.05	-0.58	-0.58	0.85	-0.58	0.52
Tamoxifen	1.28	-1.01	0.1	-1.45	0.94	0.25	0.25	0.67	0.08	0.71	0.43	0.76	0.84	-0.22	0.18	0.79	0.66	0.77	0.53	0.86	0.49	0.26	0.64	1.5	0.86	0.66	0.3	-0.91	0.78	0.73	0.46	-1.19	0.51	0.46	-0.94	-2.41	0.71	-2.85	-0.48	-0.72	0.65	-0.05	-0.06	0.6	0.02	-0.1	-0.91	-1.35	-0.06
PENTOSTATIN	-0.16	na	na	na	na	-0.17	-0.18	-0.18	-0.18	-0.03	-0.18	-0.18	-0.18	-0.18	-0.17	-0.18	-0.18	-0.17	-0.16	-0.16	-0.16	-0.18	-0.19	na	-0.18	-0.18	na	-0.18	-0.18	-0.16	-0.18	-0.18	na	-0.18	0.18	-0.16	-0.18	-0.18	-0.18	-0.18	-0.18	-0.17	-0.18	-0.18	-0.18	-0.18	-0.18	-0.18	-0.02
Oxaliplatin	na	na	na	na	na	-0.27	-0.6	-0.58	-0.16	-1.31	0.65	-0.95	-0.17	1.18	0.8	0.74	-0.83	1.86	1.29	0.51	1.03	1.84	1.66	1.28	0.36	-0.68	-0.05	-0.48	-0.33	0.47	-0.9	-0.16	na	0.6	-1.97	-1.32	-1	0.91	0.06	-1.42	1.04	0.84	-0.28	-0.68	-0.46	-0.1	-0.19	-1.58	na
Cytarabine	1.51	-1.53	-1.53	-0.59	-0.3	0.25	0.54	-0.83	0.06	-0.61	0.33	0.69	0.02	1.02	-0.55	-0.01	-0.78	0.32	2.03	0.65	0.67	1.82	-0.35	0.51	0.33	1.14	1.15	-1.53	-0.41	-0.15	-0.7	0	0.53	0.6	-1.47	0.82	-0.52	0.33	0.79	-1.05	1.11	-0.52	-1.16	-0.27	-1.53	-1.53	0.63	-0.13	0.51
Fostamatinib	-0.57	na	na	na	na	0.48	-0.31	0.41	-0.81	-0.12	-0.24	-0.74	-0.4	0.6	0.91	-0.71	1.64	-0.03	1.15	1.8	1.23	0.98	0.25	na	0.11	-0.92	na	1.39	-1.62	0.15	-2.14	1.51	na	-0.46	-0.98	-0.32	0.02	-0.52	-0.37	-0.73	-0.67	1.67	0.3	-0.79	-0.25	1.09	-0.77	-0.47	-0.25
PYRAZOLOACRIDINE	-0.4	na	na	na	na	-0.57	-0.03	0.38	0.63	-0.57	0.03	0.9	na	1.65	0.85	0.67	-0.03	2.07	0.99	-0.72	-0.13	1.65	-0.38	na	0.64	-1.3	na	-1.51	-1.67	-0.07	-1.86	-2.01	na	0.39	-1.72	0.84	0.81	0.06	-0.5	-0.05	1.17	0.36	-0.39	-0.95	-0.13	-0.69	0.92	-0.09	0.97
Imiquimod	0.56	-0.11	0.08	-0.15	-0.04	-0.19	-0.49	0.19	-1.1	0.02	0.09	0.8	-1.1	0.57	0.57	0.63	-0.11	0.35	0.64	-1.1	-1.1	-1.1	5.57	-1.1	0.67	-1.1	-0.13	na	-0.39	1.14	0.64	0.09	-0.15	0.06	0.67	0.21	1.37	-0.54	0.41	-1.1	0.69	-0.69	na	-0.92	-0.57	-0.2	-0.48	-1.1	-0.7
DOLASTATIN 10	na	na	na	na	na	-0.51	0.27	0.09	-0.42	0.14	-0.38	0.66	-0.4	0.17	-0.46	1.81	1.66	0.61	0.25	1.36	0.79	-0.26	0.06	1.08	-0.05	-0.06	0.04	0.63	-0.13	1.55	0.15	0	na	0.18	-0.33	-0.26	-0.59	0.09	-0.27	0.27	0.87	0.98	-1.43	1.27	-1.51	-1.15	-0.29	0.66	na
Clofarabine	0.49	-0.9	-0.75	0.01	-1	0.4	-0.32	-0.47	0.44	0.02	0.36	0.65	1.18	1.07	-0.78	0.2	-0.39	-0.08	1.28	0.16	0.01	1.27	-1.45	-0.45	-0.39	0.38	1.16	-1.9	-1.13	0.46	-0.72	0.49	0.92	0.51	-0.24	0.62	0.6	0.28	1.24	0.07	0.13	-1.7	-1.13	-2.06	-1.84	-0.84	1.13	0.19	1.32
Vinorelbine	0.42	0.08	0.42	0.39	na	0.42	0.42	0.42	0.42	0.54	0.42	0.42	0.37	0.42	-1.58	0.42	0.42	0.42	0.42	0.42	0.42	0.42	0.42	0.3	0.42	0.54	0.41	-2.38	0.3	0.42	na	0.42	0.42	0.05	0.42	0.19	-0.48	-0.22	0.06	0.54	0.42	-0.05	0.24	0.42	0.54	0.3	-0.02	0.42	-3.31
Staurosporine	-0.71	0.84	0.71	-0.36	-1.72	0.63	0.47	-0.24	-0.96	1.65	0.47	-0.08	-0.91	-0.74	-0.54	-0.78	0.59	-0.51	-0.26	-0.88	-1.78	-0.57	-0.17	-0.26	0.51	0.44	-0.18	0.59	-0.75	-0.69	-2.17	-0.89	-1.18	-0.37	0.2	1.22	1.15	-0.38	-0.44	-0.9	-0.76	-0.62	0.9	-0.21	-0.61	1.39	-0.37	-0.41	-0.3
Pyrazoloacridine	na	na	na	na	na	-0.4	0.24	0.28	-0.24	-0.74	-0.08	0.61	-0.31	1.5	-0.11	1.36	0.02	1.68	0.91	-0.53	1.2	2.45	0.39	-1.01	0.72	-0.96	-0.38	-0.24	-1.98	0.17	-0.9	-1.05	na	0.54	-0.63	-0.43	-0.85	-0.26	-0.2	0.32	0.72	-0.21	0.02	-0.86	0.26	-1.75	1.63	-0.88	na
Docetaxel	na	na	na	na	na	0.46	0.42	0.46	-2.69	0.46	0.41	0.46	0.52	0.41	-0.28	0.46	0.46	0.46	0.52	0.46	0.46	0.46	0.46	0.41	-0.82	-1.87	0.34	0.45	-2.07	0.46	-1.03	0.48	na	0.46	-1.31	0.46	-2.43	-1.98	0.46	0.52	0.34	0.46	0.46	0.46	-2.75	na	0.41	0.33	na
Simvastatin	na	na	na	na	na	na	0.62	-0.57	na	0.93	0.84	-0.73	-0.91	0.01	0.63	-0.41	-0.53	-0.6	-0.69	0.06	-0.95	-1.25	-0.51	-0.78	na	na	0.23	1.06	-1.25	na	-0.93	1.12	na	-0.31	0.72	-0.58	4	na	0.7	-1.25	-0.57	na	0.94	-1.1	-1.25	na	0.51	0.38	na
O-6-Benzylguanine	-0.53	-0.03	0.94	0.6	0.51	-1.28	0.45	-0.02	-0.12	0.34	-0.26	-0.27	-1.06	-0.19	0.63	-0.45	-1.24	-2.06	-0.43	0.99	-0.72	-0.14	0.64	na	0.3	0.51	0.28	na	-1.26	-0.24	-2.89	1.04	0.25	-0.81	-0.08	0.49	0.23	1.14	-0.74	1.69	-0.35	1.12	2.2	-1.85	-0.6	-0.57	-1.26	0.71	-1.79
7-Hydroxystaurosporine	na	na	na	na	na	-0.24	-0.1	0.19	0.63	-0.95	0.62	-0.48	-0.24	1.33	1.01	1.2	1.54	1.54	1.38	1.24	1.36	1.53	1.98	2.58	0.97	-0.78	-0.61	-0.7	-0.7	-0.83	-0.84	-0.61	na	-0.92	-0.63	-1.02	-0.74	-0.7	-0.84	-0.9	-0.68	0.57	-0.52	-0.24	-0.62	-0.68	0.37	-0.91	na
7-Hydroxystaurosporine	0.3	na	1.98	-1.47	na	0.65	-0.01	0.55	-0.87	1.86	-0.39	-0.62	-0.95	-1.06	-1.05	-0.9	0.45	-1.81	0.77	-0.83	-2.04	0.38	-0.74	na	-0.13	0.64	-0.2	0.45	-0.77	-1.75	-1.04	0.23	-1.2	-0.47	0.72	0.34	1.95	0.42	0.47	-1.13	-0.29	-0.53	0.63	-0.44	-0.8	0.56	-0.61	-0.24	-0.38
Kahalide F	0.74	na	1.57	-0.84	na	-0.14	-0.28	-0.28	0.97	1.32	0.97	na	1.1	na	1.16	1.57	1.47	0.97	-0.7	-2.76	-0.87	-1.83	-0.3	-1.97	-0.89	-0.41	-0.12	-0.53	-0.19	0.75	0.12	-0.14	0.03	1.7	1.18	-0.31	na	-0.5	-1	1.43	-0.2	-0.9	-0.16	-0.11	0.25	-0.25	-1.08	1.44	-0.74
Bortezomib	0.72	0.38	0.17	1.02	0.97	-0.06	0.2	0.47	-1.2	0.35	-0.53	-1.02	0.52	0.82	-0.26	0.23	0.15	0.69	0.64	0.15	-0.39	0.38	1.73	-0.35	0.41	1.2	-0.09	0.22	0.95	0.07	0.79	0.35	0.89	-0.46	-0.81	-0.15	0.22	0.76	-0.1	-3.49	-0.77	0.74	-0.91	1.03	-0.79	-0.66	-0.98	-1.01	-3.02
Seliciclib	0.48	-0.97	na	na	0.22	-0.04	-0.37	0.27	na	0.71	-1.37	0.67	-0.69	1.78	0	-0.05	1.73	-1.94	-2.2	-0.16	-1.35	-0.35	-0.3	1.7	0.43	0	-0.5	0.13	na	0.78	na	1.16	0.5	0.46	0.01	-0.33	-1.3	0.01	0.51	-0.56	-0.49	0.22	1.61	0.7	-0.8	-1.06	na	-2	1.36
Vorinostat	-0.46	-1.06	-0.82	-0.78	0.87	-0.75	-0.23	-0.84	-1.17	0.27	-0.33	0.07	-0.68	1.06	-1.16	0.45	-0.61	0.46	1.15	0.68	0.94	1.17	1.67	1.23	0.04	2.41	-0.62	0.02	-0.5	0.48	0.34	0.73	0.49	-0.65	-0.72	-0.29	-1.52	-1.5	-0.21	0.61	0.15	0.78	0.33	-0.29	-1.45	0.45	0.31	0.26	1.91
Estramustine	na	0.81	0.37	na	-0.17	-1.13	1.57	1.23	0.95	1.27	0.01	-0.95	-1.07	-0.54	-0.6	0.32	-0.08	-1.34	0.92	0.06	-1.04	-0.33	0.04	3.64	-0.55	na	-0.04	-0.3	-0.03	na	0.31	0.26	1.56	-0.74	-0.3	-0.81	na	0.11	-0.02	na	0.29	0.92	na	0.03	-0.26	-0.51	-2.05	0.14	-0.1
Imexon	-0.16	-0.03	-0.59	0.51	0.79	0.04	0.3	0.03	-0.84	-0.45	-0.22	-0.52	-0.84	0.16	-0.56	-0.71	-0.75	0.54	1.63	4.34	1.24	0.96	2.2	1.79	0.6	0.32	-0.05	0.12	0.04	-0.95	0.23	-0.13	0.16	-1.12	-0.11	-0.89	0.67	-0.31	-1.02	-0.86	-0.31	-0.08	-0.44	-0.27	-0.35	-0.27	-0.17	-0.67	-0.26
Gefitinib	-0.68	-0.82	-0.6	-0.51	-0.31	-0.42	0.38	-0.7	-0.81	-0.27	-0.7	-0.37	-0.7	-0.45	-0.24	-0.06	-0.49	-0.49	-0.14	-0.29	0.28	-0.05	0.46	-0.08	-0.58	0.12	-0.3	-0.82	1.51	0	-0.44	-0.31	0.1	-0.49	2.79	-0.67	-0.43	-0.93	-0.97	2.38	-0.38	-0.43	1.84	-0.16	-0.55	-0.71	-0.71	1.13	-0.83
Erlotinib	-1.37	-0.29	0.06	-0.77	0.35	-0.34	-0.42	-0.44	-0.71	-0.22	-0.55	-1.23	-1.27	0.11	0.43	-1.24	-1.37	-1.05	-0.99	-0.51	-0.65	-0.6	-0.53	-0.13	0.15	0.79	0.16	0.06	-0.93	-0.53	-1.36	0.07	-0.61	-0.14	1.99	-0.27	0.32	-0.95	-0.7	2.19	0.12	1.19	1.68	0.43	-0.02	0.21	0.02	1.43	-0.01
Fulvestrant	5.46	-0.31	-0.31	0.11	2.79	-0.31	-0.31	-0.31	-0.31	-0.31	-0.31	-0.31	-0.31	0.86	-0.31	-0.31	-0.31	-0.31	-0.33	1.4	na	-0.31	2.8	-0.31	-0.31	-0.31	-0.31	-0.28	-0.31	-0.31	-0.31	-0.31	-0.31	-0.09	-0.31	-0.05	-0.31	-0.31	-0.31	-0.08	-0.31	0.5	-0.28	-0.31	-0.31	-0.31	-0.31	-0.31	-0.31
Zoledronate	-0.6	1.06	3.99	1.43	-0.4	-0.92	-0.92	1.87	-0.46	1.24	0.23	-0.92	-0.88	0.44	-0.92	-0.71	-0.41	-0.92	-0.92	-0.17	na	-0.92	1.95	-0.92	0.74	0.43	0.46	-0.92	0.1	0.94	-0.92	0.02	-0.92	-0.83	-0.64	0.39	1	-0.29	-0.68	-0.42	-0.92	-0.92	-0.23	-0.01	-0.92	-0.67	-0.75	-0.46	0.06
LMP-400	1.18	-0.16	-1.27	-0.47	-1.05	0.79	1.58	1.43	-0.9	-0.18	0.15	-1	-0.45	0.4	-0.7	-0.16	-0.88	-0.22	1.76	0.16	-0.01	1.77	0.66	2.23	-0.37	-0.16	0.71	-1.41	-1.31	0.52	-1.06	1.32	-0.76	0.13	-1.16	0.42	0.15	-0.01	0.2	-0.68	1.28	-0.1	-1.22	-0.44	-1.14	-1.15	0.07	-1.28	0.48
LMP776	0.68	-0.56	-3	-0.26	0.7	0.7	0.77	0.51	0.29	0.4	0.77	-0.56	0.84	0.77	-0.91	-0.08	-0.24	0.74	0.77	0.77	0.7	0.77	0.76	0.7	0.77	-0.91	0.7	-2.75	-3	0.55	-1.07	0.77	0.27	0.13	-1	0.77	-1.57	0.66	0.59	0.12	0.77	-0.55	-0.96	-0.02	-1.4	-0.23	-0.54	na	0.38
Belinostat	0.53	-0.16	-1.18	-2.05	0.58	-0.12	-0.06	-0.1	-0.7	-2.45	0.05	0.42	-0.33	1.22	-0.83	0.37	0.09	0.98	1.29	0.24	0.29	1.19	2.16	1.65	0.58	0.56	-0.03	-3.27	-0.91	1.04	-1.11	0.81	0.93	0.02	-0.94	0.53	0.74	-1.47	-0.35	-0.02	0.59	0.22	-0.39	0.02	-0.67	-0.32	0.86	-0.52	1.05
Lapatinib	0.24	-0.12	-0.54	-0.99	-0.19	-0.26	0.03	-0.55	-1.85	-0.13	0	-1.73	-0.12	-0.42	-0.05	0.3	0.23	0.29	0.46	-1.78	0.47	0.25	0.09	0.32	0.33	0.26	0.13	-0.02	-0.12	0.2	0.28	-0.23	-0.17	-0.3	2.21	-1.61	-0.98	-1.85	-0.47	1.54	-0.13	1.12	1.15	0.16	-0.46	-1.85	-0.13	2.4	0.06
Irinotecan	0.91	-1.67	-2.16	0.45	-0.13	0.99	0.86	0.99	0.34	0	0.96	0.06	-0.22	0.9	-1.46	-0.78	-0.66	0.69	0.99	na	na	na	-0.32	na	0.86	-0.57	0.86	-0.45	-1.06	0.39	-1.16	0.78	-0.27	0.03	-1	0.99	0.76	0.6	0.64	-0.67	0.98	-1.3	-0.63	-0.68	-1.65	-1.15	0.56	-1.15	0.62
Lificguat	0.68	-0.49	-0.45	-0.5	-0.14	-0.55	-0.54	-0.39	-0.31	-1.4	-0.34	0.1	-0.58	-0.16	-0.6	-0.73	-0.49	-0.14	-0.66	-0.4	-0.1	0.68	0.38	0.16	-0.57	-0.46	-0.81	-0.8	-0.42	-0.39	2.06	0.22	-0.54	-0.56	-0.51	0.31	-0.49	2.44	-0.61	2.63	-0.33	-0.57	1.67	0.6	-0.75	2.24	-0.61	-0.52	-0.24
SR16157	3.62	-0.59	0.21	-0.31	3.44	-0.41	0.75	0.83	-0.68	-0.21	-0.07	0.76	-0.69	0.67	0.08	2.22	-0.17	-0.28	0.08	-0.54	1.1	-0.51	0.82	1.94	-0.2	-0.14	-0.2	-0.95	-0.2	0.14	-0.66	na	-0.08	-0.74	0.62	-0.36	-0.37	-0.65	0.07	-0.86	-0.15	-0.33	-0.99	-0.28	0.08	-1.33	-0.92	-0.47	-0.55
Dasatinib	-1.32	1.17	1.25	-1.06	0.19	0.58	-0.48	0.79	-1.28	1.36	-0.83	1.02	-1.33	-0.71	-0.21	1.07	-1.08	-1.23	-1.04	-1.07	1.43	-0.94	-1.02	-0.88	1.22	-0.93	-0.85	-0.56	-1.11	-0.99	-1.04	-0.83	-0.95	0.74	-0.4	1.13	0.6	0.17	-0.91	0.72	-1.09	0.6	1.28	0.21	-1.15	1	0.69	0.71	-0.85
Everolimus	0.83	-1.32	0.83	0.83	0.83	-0.26	0.98	0.68	-0.38	0.83	0.81	-1.66	-1.29	-1.23	0.78	-1.1	-0.82	-1.53	-0.09	-1.55	-1.08	0.06	0.83	0.98	0.83	0.68	-1.18	-0.27	-1.63	-0.98	-1.1	-0.4	0.38	0.83	0.83	0.98	0.76	-0.33	-0.31	-0.18	-0.18	-0.08	0.98	0.83	0.76	0.68	0.03	0.98	-1.17
DMAPT	0.95	-0.27	-0.81	0.99	-1.45	-1.43	-1.24	1.77	-1.05	na	-0.32	-1.27	-0.54	0.95	-0.39	-0.65	-0.05	1.27	1.94	2.36	1.73	1.58	1.8	na	0.12	na	-0.43	-0.27	-0.77	0.38	-0.14	-0.52	0.45	-0.64	-0.73	-0.72	0.15	-0.68	-0.62	-0.54	-1.24	1.68	-0.54	-0.08	-0.45	-0.58	-0.84	-1.03	-0.31
Pazopanib	0.08	0.22	0.27	0.42	0.76	-0.44	-0.4	1.98	-2.65	0.22	-0.15	-0.49	-1.83	0.36	0.22	0.54	0.32	-1.35	-0.18	0	0.67	0.38	0.1	0.23	0.78	-0.1	-0.16	0.57	-1.04	1.39	-0.19	0.16	0.14	-0.39	-0.97	-0.63	1.08	2.07	0.12	-2.08	0.16	-0.52	-1.08	-0.96	0.58	0.1	0.45	0.64	-1.49
Selumetinib	-1.04	0.19	-0.67	-0.67	-0.98	-0.88	-0.92	-0.58	-0.76	-0.88	-0.66	1.69	1.62	0.35	-0.77	1.48	0.43	1.53	-1.03	1.81	-0.39	-0.89	-0.65	-0.18	0.25	1.8	1.67	1.73	1.48	0.41	1.62	1.55	1.45	-0.34	-0.02	0.81	0.84	-0.56	0.38	0.02	-0.67	-0.89	0.28	-0.9	-0.57	0.48	-0.93	-0.89	-1.04
BML-277	-0.04	-0.93	0.27	0.6	-0.93	-0.26	-0.93	0.12	-0.93	-0.27	-0.54	0.22	3.23	1.4	0.42	0.35	-0.81	0.33	0.47	0.99	-0.15	0.2	-0.93	0.6	0.71	-0.02	0.47	0.81	-0.38	0.04	-0.65	-0.93	-0.1	-0.43	-0.93	-0.59	-0.93	-0.51	-0.84	-0.93	0.32	0.5	-0.05	0.43	-0.44	-0.93	-0.54	0.53	-0.93
Imatinib	-0.14	-0.16	0.07	-0.08	-0.03	-0.51	-0.1	0.74	-0.83	-0.15	-0.14	-0.06	-0.34	0.16	0.01	1.16	-0.21	-0.45	-0.16	-0.01	5.81	1.36	0.67	1.48	0.26	-0.07	-0.21	-0.33	0.03	0.25	0.02	-0.22	-0.12	-0.54	-0.57	-0.35	0.24	-0.28	0.02	-0.41	-0.07	-0.03	-0.26	-0.71	-0.16	1.16	-0.56	-0.61	-0.46
Obatoclax	-0.15	0.8	0.38	-0.23	na	-0.56	-0.35	-0.41	-2.75	-1.15	0.8	0.4	-2.13	0.64	0.8	0.8	0.8	0.8	0.64	0.8	0.03	na	0.8	na	0.8	-1.52	na	0.63	-0.14	0.8	-1.47	0.74	0.8	-0.85	-1.31	na	0.34	0.8	0.15	-1.44	0.58	-0.38	-0.59	0.8	0.8	-1.57	0.41	-2.63	0.09
Lapatinib	0.29	-0.67	-0.63	-0.55	0.13	-0.64	0.04	-0.54	-1.14	-0.65	-0.71	-0.8	-0.67	-0.77	-0.05	0.16	-0.2	-0.04	0.39	-0.38	0.13	0.03	0.41	0.26	-0.01	0.1	-0.15	-0.39	0.06	-0.17	0.14	-0.69	-0.42	-0.36	2.29	-0.93	0.3	-1.32	-0.75	1.91	-0.71	1	1.34	-0.37	-0.54	-0.92	-0.14	2.85	-0.15
Nelfinavir	1.08	-0.57	-0.38	0.89	-0.11	0.12	1.11	-0.24	-1.12	0.84	0.73	-0.04	-0.23	0.41	1.47	-0.35	0.33	-1.39	-1.97	1.73	-0.21	1.42	2.69	2.34	-0.21	-1.24	-0.24	na	-0.85	-0.26	-0.24	-0.24	0.35	0.41	-0.86	-0.96	-0.58	-0.18	-0.68	-1.34	-0.08	1.8	na	0.04	-0.28	-0.33	-0.63	-1.21	-0.17
Nilotinib	0.17	0.38	0.11	-0.19	-0.7	-0.16	0.03	-1.4	-1.27	-0.15	0.13	0.72	0.86	0.27	-0.38	0.33	0.04	-0.15	0.71	0.75	4.73	0.5	0.08	-0.06	-0.57	1.08	0.57	0.27	0.6	0.42	0	0.8	0.51	0.06	-0.62	-0.85	-2.99	-1.44	-0.68	-0.87	0.18	-0.42	0.24	-0.36	0.16	-0.17	-0.33	-0.25	0.1
Olaparib	0	-0.86	1.57	0.45	na	-0.13	3.68	-0.86	-0.61	1.35	0.35	na	-0.14	-0.86	-0.86	-0.86	-0.86	-0.35	-0.86	-0.86	-0.16	0.02	0.52	2.1	1.07	-0.31	-0.5	-0.86	-0.86	0.63	-0.86	-0.41	-0.23	-0.86	1.13	na	1.83	0.16	0.81	-0.86	1.9	-0.86	-0.21	0.43	0.86	-0.86	-0.86	na	-0.86
Ixabepilone	1.5	-1.36	1.33	-0.29	-0.31	-0.58	0.09	-0.03	-1.58	0.52	0.22	-0.23	0.63	1.2	0.14	1.43	0.3	0.03	0.55	1.41	0.89	0.73	na	1	0.64	-1.75	0.57	na	-0.62	0.36	0.35	-0.1	1.9	1.18	-1.52	-1.61	na	-1.81	-0.33	-1.36	0.83	1.6	na	0.06	-1.4	-1	0.79	-0.61	-0.49
Raloxifene	4.59	-0.04	-0.28	-0.4	0.22	-0.45	-0.03	-0.28	-0.64	-0.05	0.07	-0.08	-0.94	-0.05	1.24	0.82	-0.09	-0.54	1.61	1.53	0.24	0.51	1.4	1.63	0.84	-0.53	-0.25	-0.61	0.14	0.59	1.05	-0.54	0.75	-0.59	-0.5	-0.68	0.54	-0.78	-0.91	-0.72	0.12	-0.73	-0.7	-0.55	-0.38	-1.02	-0.85	-0.56	-0.84
Abiraterone	na	0.63	1.36	na	na	0.73	1.32	1.04	-0.01	1.37	0.82	na	-1.01	0.77	na	na	na	-1.01	-1.01	-1.01	na	-1.01	1.41	na	-1.01	na	-1.01	0.26	na	na	-1.01	na	na	-1.01	1.14	0.53	1.32	-1.01	-0.25	-1.01	-1.01	1.13	-1.01	na	na	-1.01	0.11	0.35	na
Abiraterone	0.37	0.28	0.79	0.95	1	-0.43	1.22	0.88	-1.49	1.1	0.46	0.31	-0.86	0.46	0.46	0.9	0.68	0.16	-1.07	-0.11	0.58	0.07	1.01	0.92	0.03	0.84	0.19	-3.15	0.74	0.97	-1.67	na	0.92	-0.51	0.43	0.08	0.9	-1.14	0.01	-1.65	0.14	-2.04	-1.61	0.22	0.43	-1.2	-1.24	0.16	0.6
AT-13387	0.97	-0.43	-0.75	-2.25	0.5	-0.14	0.78	-1.11	-0.85	-1.05	0.34	0.71	0.67	0.74	0.51	0.71	0.9	0.77	0.42	0.65	0.65	0.65	-2.18	0.78	0.57	0.73	0.48	-0.72	0.27	0.02	0.3	0.45	0.61	0.69	-0.89	0.14	-0.66	-0.46	0.52	-2.15	0.86	0.68	0.85	0.38	-1.83	-2.25	0.53	0.86	-0.19
Sunitinib	0.12	-0.45	-0.11	-0.5	-2.08	-0.57	-1.3	0.53	-1.48	-0.41	-0.04	-0.33	0.69	0.62	0.73	0.47	4.14	0.46	-0.17	0.76	0.25	0.68	0.17	0.2	0.47	0.45	1.16	-0.41	0.24	0.31	-0.19	-0.52	0.31	-0.47	-1.2	-0.16	1.37	-1.25	-0.08	-0.74	0.14	-0.14	0.19	-0.39	-0.15	-0.4	-0.81	-0.31	-0.84
Afatinib	-0.64	-0.26	-0.68	-0.66	0.05	-0.58	-1.12	-0.4	-0.77	-0.39	0.18	-0.14	-0.23	0.34	-0.43	-0.03	-0.28	-0.35	-0.5	-0.37	-0.84	-0.68	-0.49	-0.89	-0.16	-0.61	-0.35	-0.35	-0.66	-0.31	-0.38	-0.68	0.17	-0.39	2.67	-0.7	na	-0.59	-0.56	1.22	-0.79	2.28	0.66	0.75	-0.1	-0.04	-0.34	2.67	-0.65
Y-27632	-0.31	-0.31	1.51	-0.31	-0.31	0.17	-0.31	-0.31	-0.31	2.71	-0.31	na	-0.31	-0.31	-0.31	-0.31	-0.31	-0.31	1.12	-0.31	-0.31	-0.31	-0.31	1.61	-0.31	-0.31	-0.31	-0.31	-0.31	-0.31	-0.31	-0.31	-0.31	-0.31	na	-0.31	5.47	-0.31	-0.31	-0.31	-0.31	-0.31	-0.06	-0.31	-0.31	-0.31	-0.31	-0.31	-0.31
salinomycin	1.12	-0.67	1.43	0.67	0.06	-1.04	0.37	0.22	0.18	-0.03	1.08	0.5	0.97	0.06	-0.1	0.27	-0.7	-1.05	-0.39	1.98	0.36	-1.14	0.83	1.97	-0.42	0.49	-1.03	-0.79	-0.28	0.69	0.27	-0.57	-0.83	0.3	-0.24	-0.89	0.19	-0.95	0.66	-1.4	0.03	1.41	-1.52	1.93	-0.43	-1.59	-0.96	-1.88	-0.09
Pazopanib	0.1	0.18	0.9	0.96	0.13	-0.16	0.22	1.28	-3.08	0.62	0.29	-0.14	-3.08	0.25	0.1	0.11	-0.11	na	0.02	-0.36	0.38	0.11	-0.87	0.09	0.44	na	0.4	-0.04	-0.45	0.86	na	0.19	0.13	-0.03	0.33	-0.65	0.09	1.73	0.11	na	0	-0.17	-3.08	-0.57	0.27	na	-0.07	0.42	-2.31
Veliparib	0.9	-0.82	-0.89	-0.4	0.1	-0.89	1.12	-0.24	-0.89	-0.89	-0.12	-0.15	-0.89	0.55	0.36	-0.1	0.04	-0.55	-0.89	-0.46	-0.89	-0.89	-0.89	2.2	0.28	2	-0.89	-0.63	-0.21	-0.89	-0.89	-0.78	0.45	na	1.01	0.27	na	-0.89	-0.37	2.45	0.69	0.96	2.93	0.17	-0.29	1.08	-0.07	-0.89	-0.89
Olaparib	0.14	-0.46	-0.46	0.65	0.02	0.11	0.51	-0.46	-0.46	0.17	0.49	-0.46	-0.46	-0.44	-0.46	-0.46	-0.46	-0.46	-0.46	-0.46	-0.46	-0.07	0.48	0.71	0.14	-0.46	-0.17	-0.46	-0.46	0.82	-0.05	-0.29	-0.41	-0.34	-0.18	-0.38	6.86	0.05	0.26	-0.46	1.18	-0.46	-0.33	0.04	0.5	-0.46	0.13	-0.46	-0.46
Depsipeptide	0.24	0.24	0.24	0.24	0.24	0.24	0.24	0.24	0.24	0.24	0.24	0.24	0.24	0.24	-3.7	0.24	0.24	0.24	0.24	0.24	0.24	0.24	0.24	0.24	0.24	0.24	0.24	0.24	0.24	0.24	0.24	0.24	0.24	0.24	0.24	0.24	na	0.24	0.24	0.24	0.24	0.24	0.24	0.24	na	0.24	0.24	0.24	-5.72
pralatrexate	0.4	na	-2.55	-3.66	-3.11	0.4	0.4	0.4	0.32	-0.12	0.4	0.2	0.39	0.4	0.4	0.4	0.4	0.4	0.4	0.4	0.4	0.4	0.46	0.4	0.4	-2.75	0.46	-2.55	-0.43	0.4	-0.04	0.4	0.4	0.4	-0.47	0.4	na	0.4	0.22	-2.68	0.4	0.4	0.4	0.31	-1.32	0.4	0.4	0.35	0.4
Rigosertib	0.62	-0.02	0.62	-0.39	-3.59	0.13	0.77	0.72	-0.16	0.71	0.74	-0.19	-0.11	0.39	-0.12	-0.29	0.71	0.29	-0.22	-0.33	0.74	-0.47	-0.29	-0.08	0.19	-3.03	0.75	-0.17	na	0.55	-1.23	-1.17	1.01	0.5	0.44	0.41	1.05	-0.1	0.17	-1.86	0.76	1.19	-0.11	0.48	-0.4	-0.47	0.33	0.33	0.93
JNJ-28312141	0.47	-0.72	1.05	0.09	-1.16	-0.99	0.33	0.42	-1.16	1.71	0.07	0.13	-0.2	0.26	0.76	0.72	3.41	-0.03	-0.53	0.62	0.7	0.36	-0.78	0.83	0.56	0.15	1.03	-0.47	1.03	0.42	1.06	0.5	0.63	-0.03	-1.39	-0.51	3.75	-1.1	-0.04	-1.15	-0.62	-0.66	-0.57	-1.53	-0.95	-1.05	-0.71	-0.12	-1.45
AMG-458	-1	0.21	-0.71	-0.76	-0.94	-0.49	2.77	0.84	-1.7	0.77	-0.2	-2.15	-1.27	0.33	0.63	-0.8	1.9	-1.27	-0.59	-0.34	1.65	0.27	0.08	0.55	0.04	0.48	0.7	-0.03	-0.85	-0.05	-0.46	0.68	0.65	-0.67	-0.81	-1.09	2.63	-0.42	-0.56	0.16	-0.22	0.48	-0.07	-0.62	-0.02	-1.3	0.18	0.74	-0.7
PF-03084014 diastereomer 1	0.36	-0.09	0.43	-0.06	0.14	-0.54	-0.28	-0.27	-0.9	0.35	0.16	0.19	-0.37	1.08	-0.29	0.73	-0.56	-0.52	-1.17	na	1.56	0.55	1.38	-0.93	0.04	0.42	0.17	-0.07	-0.27	0.26	0.4	-0.07	-0.01	-0.51	0.25	-1.1	na	-0.59	-0.11	-0.81	-0.55	-0.35	-1.33	-0.09	-0.41	-0.83	-0.89	-1.86	0.46
Amuvatinib	0.9	-0.98	-0.98	-0.17	1.36	-0.98	0.84	-0.98	-0.98	-0.98	-0.17	-0.72	-0.98	1.06	-0.98	0.08	-0.36	-0.98	-0.87	0.89	1.07	1.02	0.7	1.07	-0.98	-0.96	-0.77	-0.56	-0.98	2.22	1.54	0.24	0.57	0.65	1.1	-0.98	0.18	1.16	0.77	-0.98	0.68	-0.1	-0.98	-0.13	2.27	-0.98	0.83	-0.98	0.92
XL-147	-0.4	-1.18	-0.26	0.07	0.21	-0.33	0.68	-0.48	0.02	-0.12	-0.01	-1.68	-0.02	0.04	-0.1	0.08	-0.29	-0.63	0.33	0.42	0.4	0.03	0.49	-0.24	-0.11	1.32	-0.31	0.02	-0.21	1.07	0.38	0.98	0.22	0.05	0.39	-0.77	2.51	-1.23	0.32	0.43	0.34	1.33	0.44	-0.03	0.41	-5.07	-0.23	-0.5	0.03
Adavosertib	0.31	-1.09	-0.7	0.01	-1.72	-1.2	-0.08	1	-0.96	-1.17	-0.47	0.35	0.13	0.32	-0.43	0.75	0.41	0.33	0.48	0.55	0.33	0.23	-1.3	0.49	0.02	-1.35	0.83	1.3	-2.32	0.64	-0.42	-0.97	0.78	-0.94	-0.78	-1.14	1.2	-0.03	0.7	0.25	-1.25	0.91	0.87	0.6	0.1	-0.23	0.06	0.56	-1.59
Buparlisib	1.4	-1.46	0.42	-0.04	1.32	-0.95	0.23	-0.91	-1.83	0.86	-1.24	-0.76	-0.56	-0.63	-0.2	0.4	-0.75	-0.02	-1	0.61	0.28	-0.17	-0.95	0.76	-0.33	0.88	0.13	0.86	0.39	0.27	0.73	0.89	1.24	-0.81	-0.72	-0.12	3.13	0.27	-0.81	-1.43	0.63	1.22	1.29	-0.51	-0.83	-0.25	-1.05	0.15	-0.24
GSK-461364	0.78	-0.73	-0.42	-0.38	-2.56	0.18	0.64	0.02	0.32	0.33	0.61	0.78	0.53	0.66	-0.08	0.78	0.68	0.78	0.78	0.78	na	0.75	0.01	0.78	0.47	-2.49	0.71	0.92	na	0.34	na	0.13	0.78	0.36	-2.1	0.83	0.26	-0.36	0.71	na	0.54	0.92	-0.06	0.56	-1.76	0.48	0.55	0.25	-0.82
PF-562271	1.14	-0.04	0.33	-0.16	-0.77	-0.27	-0.15	0.03	-0.48	0.6	-0.14	1.81	0.57	0.4	-1.46	0.21	2.59	0.44	-0.62	0	-0.63	-0.61	-0.46	2.19	0.69	-0.64	0.13	0.37	-0.07	-0.42	0.31	0.54	0.48	-0.39	0.15	-0.39	4.36	-0.31	0.18	-0.22	-0.06	0.13	-0.34	-0.33	-0.11	-0.14	-0.31	-1.45	-2.82
RAF-265	-1.61	-0.64	1.12	0.45	-1.34	-0.76	-0.19	0.18	-0.82	-0.01	0.46	-0.13	-0.93	0.9	0.98	0.59	-0.97	-0.42	0.12	-0.1	-1.17	-0.03	-1.06	1.26	1.08	1.57	1.46	1.37	0.58	-0.11	0.56	1.17	0.91	0.18	-1.36	-1.49	-0.19	-0.33	-0.01	0.66	0.29	-0.04	1.03	-1.08	-0.91	-1.08	-0.62	1.37	-1.12
AEG-40730	0.2	2.37	-0.47	2.37	-0.51	-0.6	-0.38	2.17	-0.6	1.58	-0.27	-0.42	-0.41	-0.43	-0.55	0.2	-0.53	-0.5	1.28	0.2	0.12	-0.54	-0.4	1.56	0.12	2.33	-0.56	2.37	-0.47	-0.38	-0.38	-0.57	-0.36	-0.54	-0.5	-0.07	0.32	-0.47	-0.31	-0.63	-0.57	-0.06	-0.66	-0.43	2.17	-0.59	-0.02	2.37	-1.42
MI-219	2.03	-0.5	-0.61	-0.59	-0.64	-0.39	-0.38	-0.54	-0.89	-0.44	-0.51	-0.6	-0.6	1.33	-0.71	-0.65	-0.49	-0.63	-0.7	-0.49	-0.49	1.67	-0.34	1.9	1.3	2.72	-0.62	-0.47	-0.57	0.42	1.95	2.07	-0.44	1.27	-0.38	-0.55	-0.36	1.56	-0.76	-0.61	1.55	-0.46	0.98	-0.48	-0.49	-0.54	-0.75	-0.6	-1.53
Astex FGF inhibitor	0.68	-0.83	0.04	-0.1	-0.8	-0.86	0.47	0.79	-0.65	1.27	0.62	0.78	-0.52	0.77	0.64	1.15	1.21	0.81	-0.08	0.7	1.12	0.53	-0.09	1.3	0.48	0.57	0.04	0.7	-2.09	0.75	-2.52	-0.65	1.68	0.2	-1.42	-0.23	-0.9	-1.24	-0.35	-1.38	0.86	1.62	0.55	0.35	-0.39	-1.95	-0.9	-0.53	-0.46
SB-590885	0.02	0.19	-1.24	-0.75	-0.12	-0.27	-0.65	-0.17	-0.28	0.43	0.02	2.39	-0.33	0.15	-0.98	1.22	-0.05	0.05	-0.05	0.01	0.07	-0.21	-0.91	-0.15	0.25	2.58	1.97	0.97	2.22	-0.43	2	2.3	1.01	-0.5	-0.67	-0.23	0.35	-0.28	-0.25	-0.48	-0.32	-0.21	-1.06	-0.3	-0.17	0.24	-0.11	-0.9	-1.72
XR-11576	1.4	-1.15	-1.03	-3.51	-1.16	0.38	0.56	-1.14	-0.11	-1.41	1	0.41	-0.27	1.23	0.71	1.04	0.23	1.18	-0.54	-2.09	0.88	0.94	-0.16	1.52	0.89	0.06	-0.78	-1.14	-1.51	-0.62	-0.99	0.89	-0.24	1.14	-0.8	-0.02	na	-0.16	-0.16	-0.14	1.34	0.58	0.33	-0.31	-0.17	-1.11	0.72	-0.85	0.22
XR-5944	0.65	-1.72	-0.6	-3.82	0.49	0.65	0.65	-0.07	0.65	-1.82	0.65	0.65	-0.5	0.65	-0.14	0.65	0.65	0.65	-1.2	0.39	0.65	0.65	0.65	0.65	0.65	-0.2	-0.03	0.65	-1.23	0.44	-0.88	0.34	0.65	0.65	-1.24	0.65	-0.24	0.46	0.51	0.08	0.65	0.65	0.65	0.65	-1.36	-1.49	0.65	-1.21	-2.31
Itraconazole	-0.33	0.4	0.37	0.83	1.49	-0.6	1.43	0.34	-0.69	0.09	0.76	0.74	-1.18	-0.31	-0.09	1.74	0.54	-1.29	-1.29	na	0.19	-1.29	1.66	na	0.22	-0.8	0.51	-0.03	-1.29	1	-0.94	-0.18	-1.29	-0.64	1.51	0.25	2.34	-0.48	-0.47	-1.29	0.2	-0.1	-1.17	-0.72	-0.62	-0.92	-0.27	-0.38	-0.43
Pemetrexed	1.9	-0.8	-0.8	-0.68	-0.8	1.18	0.87	1.53	-0.8	-0.8	-0.19	-0.47	1.63	1.37	-0.8	-0.46	-0.8	-0.77	1.06	0.8	1.86	0.9	-0.67	-0.8	1.42	-0.8	1.29	-0.8	-0.8	-0.8	-0.8	-0.09	-0.8	0.87	-0.8	0.82	-0.8	-0.8	-0.8	-0.8	1.12	-0.27	-0.8	-0.8	-0.8	-0.8	1.48	0.23	-0.8
Pictilisib	1.53	-1.52	0.96	0.44	1.64	-1.09	0.47	0	-1.62	1.6	-0.73	-0.25	-0.27	-1.16	-0.42	0.32	-0.93	-0.91	-1.41	1.11	-1.87	0.32	-1.27	-1.46	-0.02	0.3	-1.35	-0.93	0.17	-0.64	0.77	0.21	-0.42	-0.02	0.16	-0.31	2.58	0.09	-0.98	-0.6	0.2	-0.24	1.88	0.31	-1.58	0.18	-0.49	0.54	-1.19
Ispinesib	0.38	0.38	0.38	-0.72	0.38	0.38	0.38	0.38	0.38	0.38	0.38	0.38	0.38	0.38	0.03	0.42	0.38	0.38	0.38	0.38	0.38	0.38	0.38	0.38	0.14	na	0.38	0.42	-3.25	0.38	0.38	0.38	0.38	0.38	0.38	0.42	-1.16	-1.13	0.38	0.42	0.38	0.38	na	0.38	-2.63	-0.03	0.38	0.38	-0.92
Sepantronium bromide	0.51	0.56	-1.73	-0.09	-0.04	0.56	-0.11	0.56	0.56	-0.2	0.56	-0.01	0.56	0.56	-1.6	-0.2	-0.33	0.56	0.07	0.56	0.56	0.56	0.56	0.51	0.56	-1.14	0.41	0.57	0.22	0.56	0.56	0.15	0.56	0.22	0.56	0.03	0.06	0.33	0.56	0.32	0.07	0.56	0.56	0.56	0.57	-0.18	0.56	-0.64	-4.46
Bosutinib	-0.7	-0.71	-0.82	-1.22	-0.42	-0.32	-0.69	0.49	-1.44	-1.77	-0.33	-0.4	-0.07	0.23	0.14	0.6	-0.49	-0.51	-0.41	-0.3	1.16	-0.19	0.01	-0.06	0.41	-0.1	0.36	0.06	-0.36	0.1	-0.16	-0.86	0.21	-0.01	0.25	-1.06	-1.99	-1.03	-0.06	1.59	-0.34	1.6	2.62	-0.14	-0.33	-0.13	0.2	1.7	-0.67
Masitinib	0.05	-0.58	-0.6	-0.64	0.91	-0.56	1.28	1.63	-1	-0.91	1.25	0.75	-0.49	0.78	0.52	1.2	-0.15	0.29	0.09	na	2.65	0.82	0.91	1.29	1.72	-0.09	-0.14	na	-0.86	1.84	0.85	-0.95	0.02	-0.43	-0.77	-1.02	-0.58	0.83	-0.58	-1.02	-0.31	-0.53	-0.95	-0.46	na	-1.15	1.08	-1.13	-1.57
Cediranib	-0.61	-0.07	0.78	-0.27	0.37	-0.69	-0.2	2.14	-1.29	1.19	0.66	0.34	-0.58	-0.66	-0.37	0.44	-0.78	-0.59	-0.58	0.18	0.14	-0.08	-0.54	-0.23	0.51	-0.04	0.31	-0.56	-0.1	0.5	0.4	-0.18	-0.17	-0.33	-1.21	0.23	1.49	1.65	-1.01	-0.96	-0.42	0.04	0.66	0.08	0.74	-0.89	-0.63	-1.1	-1.82
XAV-939	-1.01	0.44	0.42	-0.86	0.97	-0.11	-0.08	-1.01	0.11	1.12	1.53	-1.01	-0.47	0.16	-1.01	-1.01	-1.01	-1.01	-1.01	na	-1.01	-1.01	-1.01	-1.01	-1.01	0.85	-0.48	0.16	-0.58	-0.74	0.1	-1.01	-1.01	0.37	1.24	1.31	na	0.63	0.53	0.03	-1.01	-1.01	-0.06	1	1.08	-0.83	0.8	0.45	0.28
Luminespib	0.63	-0.17	-2.11	-2.98	0.22	-2.1	0.4	-0.1	-0.05	-2.76	0.86	-0.2	0.44	0.34	0.22	0.29	0.62	1.02	0.33	0.5	0.7	0.32	0.16	0.19	0.75	0.48	0.22	0.48	0.01	0.1	0.44	0.31	0.72	0.55	-2.7	0.16	0.4	0.19	0.02	-3.14	0.77	0.31	0.55	0.03	-2.99	-0.07	0.16	1.02	-1.03
Pimasertib	-0.77	0.41	-1.21	-0.9	-0.84	-0.98	-1.07	-0.9	-0.87	-1.01	-0.42	1.51	1.31	0.78	-0.46	1.48	0.66	1.31	-1.37	1.51	-0.37	-1.28	-0.98	-1.15	1.11	1.51	1.52	1.51	1.5	-0.55	1.51	1.51	1.22	-0.1	0.44	0.45	1.1	-0.03	0.9	0.06	-0.69	-1.01	-0.05	-0.85	-0.65	1.38	-1.05	-0.93	-1.02
LY-294002	0.74	-0.69	0.2	2.81	0.18	na	0.97	-0.39	-1.95	1.01	-1.31	-1.48	-0.29	-0.22	-0.17	-0.23	na	-1.81	na	0.27	-1.16	-0.08	na	1.17	0.33	-0.87	1.25	-1.52	-0.71	-0.89	-0.59	0.49	0.47	-0.41	0.06	-0.38	na	0.64	-0.72	-1.9	-0.35	0.11	0.03	na	0.05	-0.11	0.05	-1.29	-0.34
PD-0325901	-1.39	0.46	-1.15	-0.79	-1.27	-1.06	-0.89	-0.92	-1	-0.96	-0.12	1.27	1.27	0.98	-0.39	1.27	0.82	1.27	-1.29	1.27	-0.27	-1.3	-1	-0.93	1.2	1.27	1.27	1.27	1.27	-0.52	1.27	1.27	1.27	-0.08	0.48	0.56	0.95	0.02	1.08	0.4	-0.9	-1.02	0.28	-1.18	-0.73	1.27	-1.02	-1.07	-0.84
1,9-Pyrazoleanthrone	-0.7	-1.49	-0.73	-0.41	-1.65	0.18	-0.65	-0.83	-1.67	-0.6	-0.23	-1.02	-0.33	1.72	0.64	0.24	1.74	0.79	na	0.28	-0.01	0.6	na	1.12	1.04	-0.98	2.94	-0.43	-1.82	-0.83	-0.74	-0.54	0.14	0.15	1.06	-1.31	na	0.47	-0.48	-1.16	0.58	-0.16	0.4	-0.91	0.19	-0.9	-0.62	0.47	-1.01
Foretinib	0.23	-0.69	-0.87	-0.98	-0.71	-0.26	2.4	0.78	-1.07	1.22	-0.69	0.72	-0.62	0.06	-0.34	0.7	3.72	0.61	0.26	1.26	1.81	0.14	-0.94	-0.31	0.24	-0.25	0.29	-0.77	-0.52	-0.72	0.19	-0.62	0.48	0.24	-0.53	-0.36	0.9	0.27	0.51	-1.03	0.13	-0.63	-0.42	-0.77	-0.13	-0.3	-0.75	-0.98	-0.65
XL-147	-1.13	-1.14	-0.79	-0.16	0.37	0.01	0.63	-0.48	0.4	-1.79	0.43	-0.86	0.29	0.25	0.2	-1.21	-0.19	-1.56	0.39	0.64	0.15	-0.19	3.43	-1.54	0.16	1.32	-0.06	0.71	-0.23	0.89	0.23	1.74	-0.08	0.15	-0.04	-0.68	1.65	-0.69	0.79	0.08	0.36	0.21	-0.12	0.45	na	-3.32	-0.19	na	0.47
Vismodegib	-0.12	-0.34	-1.72	0.85	0.7	-0.86	2.12	-0.15	-1.12	-0.74	0.96	0.51	-0.01	0.86	0.38	0.45	0.3	0.1	0.14	-0.24	0.71	-0.24	1.34	1.44	0.23	-1.81	0.28	-0.3	-0.67	0.41	-0.22	1	0.71	-0.51	-0.38	-0.21	1.13	-0.83	-0.37	-3.29	1.2	0.14	-0.2	0.46	na	-0.62	-0.12	na	0.62
Actinomycin D	0.33	-0.31	-0.69	0.33	0.32	0.33	0.33	0.32	0.33	0.2	0.33	0.33	0.33	0.33	-1.79	0.33	0.33	0.33	0.17	-0.43	0.33	0.33	0.33	0.34	0.33	0.33	0.09	0.33	0.33	0.33	0.33	0.32	0.33	0.33	-0.9	0.33	0.33	0.33	0.33	0.33	0.33	0.33	0.33	0.33	-0.17	0.12	0.33	-0.64	-5.82
Mitomycin	1.18	-2.27	-2.02	-0.86	-1.11	0.55	1.72	0.89	0.91	0.18	0.61	-0.21	-0.09	-0.07	-0.51	0.16	-0.82	0.31	0.22	1.15	-0.65	0.28	-1.13	1.73	1	-0.16	0.7	-1.13	-0.92	0.63	0.31	0.77	-0.76	1.21	-1.52	0.49	-0.94	-0.16	1.28	0.04	2.42	0.19	-0.85	-0.72	-1.18	-0.71	0.05	0.29	-1.57
Hydrastinine HCl	0.37	-0.57	0.07	3.11	1.12	-0.05	-0.93	-0.24	-1.13	0.56	0.09	-0.36	-0.67	-0.64	-0.71	-0.73	0.05	-0.52	-0.14	-0.98	0.11	-0.84	-0.11	0.8	-0.57	1.31	-0.52	0.69	0.12	2.28	0.93	1.55	1.04	-0.49	-0.58	-0.59	-0.71	1.17	0.48	-1.21	2.64	2.8	-0.15	1.24	0.78	-0.59	-0.74	-0.56	-0.81
PF-03084014 diastereomer 1	0.08	0.24	-0.25	0.23	0.33	-0.5	-0.07	-0.34	-0.7	0.42	0.18	0.09	-0.28	1.07	-0.19	0.51	-0.96	-0.92	-1.79	na	1.25	0.2	1.17	0.04	-0.03	0.21	0.15	-0.07	-0.19	0.1	0.48	-0.2	-0.26	-0.69	-0.11	-0.74	4.38	-0.31	0.11	-1.36	-0.49	-0.31	-1.37	0.11	-0.56	-0.8	-1.11	-1.4	0.33
Lenvatinib	-0.04	0.42	0.14	na	-0.21	0.51	-0.4	3.32	0.03	0.5	0.54	-1.38	-1.38	-0.24	-0.13	-1.38	1.33	-1.33	-1.19	-1.38	1.3	-0.27	-0.07	-0.2	-1.03	-0.38	-1.11	0.02	-0.42	-0.42	0.82	-0.05	-1.38	-0.36	-0.22	-0.25	1.13	2.79	0.04	-0.63	-0.4	0.85	-0.63	-0.32	1.01	-0.66	0.05	na	-0.47
BI-2536	0.61	0.62	0.27	-0.46	-1.09	0.61	0.16	0.01	0.61	0.53	0.61	0.61	0.61	0.61	-1.51	0.61	0.61	0.61	0.61	0.61	0.61	0.61	-0.31	0.61	0.61	-2.66	0.61	-1.83	0.57	0.48	-0.79	-0.09	0.61	0.55	-0.86	0.61	0.31	-2.85	0.61	-0.5	0.61	0.61	-0.49	0.61	-1.21	0.61	0.61	0.61	-1.44
Nelarabine	-0.17	-0.17	-0.17	na	-0.17	-0.17	-0.17	-0.17	-0.17	-0.17	-0.17	-0.17	-0.17	-0.17	-0.17	-0.17	-0.17	-0.17	6.82	-0.17	-0.17	2.61	-0.17	-0.17	-0.17	-0.17	-0.17	-0.17	-0.17	-0.17	-0.17	-0.17	-0.17	-0.17	-0.17	-0.17	-0.17	-0.17	-0.17	-0.17	-0.17	-0.17	-0.17	-0.17	-0.17	-0.17	-0.17	na	-0.17
ICG-001	-0.99	1.59	1.18	-0.23	0.06	0.33	-0.31	1.08	1.19	2.05	1.02	1.34	-0.33	1.1	-2.07	-0.17	-0.27	-0.68	0.12	-0.77	0.19	0.41	-0.45	-0.3	0.6	0.29	-0.44	-0.08	1.29	0.1	-0.12	-0.75	-0.54	-0.09	-0.49	-0.3	2	0.25	-0.56	-0.55	0.39	1.11	0.61	0.39	1.3	0.36	1.04	-0.12	-3.21
Entinostat	0.94	-2.29	-0.4	-0.95	1.14	-0.13	-0.46	-0.7	-1.47	-1.18	-0.22	-0.23	0.11	0.74	-1.75	0.45	-1.03	0.23	-0.18	0.69	1.23	-0.15	0.7	1.19	0.47	1.07	-0.41	0.36	0.91	0.77	0.12	1.62	0.54	-0.74	-0.73	-0.23	3.51	0.97	-0.73	-1.15	0.7	0.92	-0.94	-0.04	0.17	0.36	0.45	-0.53	-0.43
KX-01	0.84	-0.05	0.25	-0.79	-3.48	-0.29	0.44	0.43	0.02	0.35	0.2	0.45	0.43	0.27	0.44	0.33	0.38	0.26	0.22	0.44	0.56	-0.42	0.18	0.72	-0.08	-2.4	0.68	-0.51	0.1	0.44	-0.49	1.11	1.21	0.21	-3.61	0.27	-0.01	-0.39	0.13	-0.22	0.31	0.64	-0.38	0.7	-0.42	-0.08	0.12	0.42	0.45
Crizotinib	1.15	-0.05	-0.47	-1.03	-0.17	-0.72	1.17	-0.12	-0.86	-0.08	-0.24	0.61	-0.45	0.33	-0.6	0.35	3.62	0.58	1.18	0.56	2.01	0.6	-0.46	3.68	0.12	0.2	0	-0.25	-0.02	0.02	0.04	-0.09	0.76	0.32	-0.92	-0.28	0.77	-0.41	-0.23	-1.27	0.56	-0.17	-0.8	-1.04	-0.67	-0.31	-0.95	-0.81	-1.4
IWR-1	0.42	-0.1	-1.24	0.63	0.76	-0.56	0.08	-1.42	-0.68	-1.69	0.46	-0.54	na	-0.21	0.11	0.81	0.04	-0.68	-0.05	0.13	-0.05	-0.05	0.15	-0.57	-0.04	0.27	-0.27	-0.17	-0.32	1.28	-0.17	0.49	-0.1	-0.1	-0.07	-0.08	0.97	0.68	0.33	-1.69	-0.32	0.39	-0.62	0.19	na	-0.49	0.1	-1.69	0.7
Quizartinib	0.67	-0.38	1.08	0.17	3.19	0.3	1.33	1.41	0.18	1.02	1.41	-0.54	-1.01	0.02	-1.11	-0.23	1.93	-0.88	na	-2.66	na	-1.54	2.6	-0.73	-0.23	0.47	-0.59	-0.44	0	0.06	-0.66	0.85	-0.42	0.05	-1	0.76	0.26	0.21	-0.83	-0.74	0.13	1.4	-0.73	-0.37	-0.11	-1.53	1.23	-0.51	0.4
AZD-1480	0.79	-0.43	0.29	0.8	-0.12	0.14	-0.55	0.28	-0.97	0.82	-0.19	0.14	-0.7	0.42	-0.21	-0.32	4.16	-0.11	-1.01	-0.4	-0.45	-1.08	-1.1	1.64	0.39	-0.85	-0.01	-0.34	-0.66	-0.25	-0.49	0.5	-0.32	-0.37	-1.03	0	0.64	2.95	-0.13	-0.63	-0.09	-0.03	-0.24	-1.06	-0.17	-0.61	-0.41	-0.11	-0.45
Linsitinib	3.15	-0.17	-0.74	-0.16	0.28	-0.67	-0.64	-0.51	-1.05	0.06	-0.7	2.34	-0.15	-0.19	0.22	3.39	0.27	0.12	-0.43	2.16	-0.66	-0.14	-0.02	-0.85	-0.22	-0.29	-0.58	-0.42	-0.64	0.43	0.06	-0.45	0.24	-0.45	-0.58	0.01	3.84	0.36	-0.34	0.83	0.65	-0.62	-1	-0.8	-0.26	-0.53	-0.39	-0.51	-0.51
ZM-336372	0.55	1.04	-1.25	-0.14	1.04	-0.54	0.26	-0.32	-0.65	0.62	-0.45	-0.19	na	0.16	-0.05	0.34	0.24	-0.85	5.01	0.21	0.59	-0.67	-0.08	0.29	0	-0.88	-0.18	1.83	0.91	1.61	-0.42	1.27	0.31	-0.14	-1.09	-0.69	0.69	-0.61	0	-0.8	-0.13	0.91	-1.4	-0.48	-0.16	-1.23	0.27	-1	-0.65
MK-2206	2.27	-0.98	0.79	0.24	2.32	-1.05	0.82	0.23	-0.18	2.1	-0.02	0.11	-0.39	-0.53	-0.22	0.19	-0.67	-1.14	0.36	-0.9	-0.52	0.51	-0.65	-0.67	-0.45	0.22	-0.38	-1.21	0.27	-0.04	0.19	0.27	-0.51	-0.4	-0.25	-0.41	2.42	-1.07	-1.1	-0.79	0.66	-0.75	1.59	-0.11	-0.49	-0.82	-1.07	0.98	-1.08
OSU-03012	1.1	-0.17	-0.42	-1.19	-0.84	-0.01	-0.05	-0.05	-0.41	-0.21	1.25	-0.4	na	0.58	4.83	0.45	0.5	0.64	1.39	-0.18	1.68	-0.01	-0.03	2.08	1.29	-0.94	-0.7	-0.98	-0.62	-0.09	-0.75	-0.64	-0.19	0.26	-0.77	-0.3	-0.38	-0.69	-1.01	-0.4	2.51	-0.47	-0.1	-0.49	-0.41	-0.77	0.46	-0.32	-0.15
Intedanib	0.51	0.05	1.27	-1.15	-0.85	0.09	-0.68	1.22	-0.26	1.68	0.41	-0.42	-0.52	0.24	-0.1	0.52	3.35	0.06	-0.24	-0.88	2.21	-0.11	-0.29	-0.19	0.45	0.36	0.12	-1.28	0.11	-0.56	0.13	-0.26	0.19	-0.2	-1.52	0.45	0.9	-0.51	-0.87	-0.66	-0.02	0.27	0.91	-1.14	-0.33	0.02	-0.15	-1.82	-1.86
Quercetin	0.12	0.42	1.6	-0.02	-0.71	0.73	-0.82	0.96	-0.18	1.64	1.05	-2.24	na	-0.03	-0.07	-1.33	0.45	-1.25	0.04	1.08	1.28	-0.8	0.16	1.48	0	-2.56	-0.39	-0.51	-0.69	0.26	-0.79	1.23	1.32	-0.36	-0.98	0.14	2.08	-0.32	0.01	-0.66	1.07	1.47	-0.04	-0.3	-1.05	-1.34	0.05	-0.28	0.06
sr 13654	0.17	0.05	-0.33	-1.51	-0.71	0.5	0.51	0.51	-0.47	-0.51	1.53	-0.04	-0.59	1.4	2.8	1.02	0.45	0.5	0.39	-0.46	1	0.29	-0.08	1.64	1.75	-0.42	-0.81	-1.67	-0.76	0.63	-1.32	0.06	-0.38	0.79	-0.73	-0.07	0.01	-0.65	-0.93	-1.43	2.52	-0.29	0.01	-0.24	-1.14	-1.28	0.65	0.16	-0.05
Obatoclax	0.03	0.98	-0.15	0.18	0.25	0.37	-0.95	-1.11	-2.71	-1.02	0.47	0.04	0.53	0.99	0.96	0.94	0.61	0.86	0.96	0.38	-1.04	0.98	0.28	1.02	1.28	-1.79	1.07	0.14	-1.84	1.04	-1.53	1.05	0.82	-0.73	-0.73	0.06	na	0.02	-0.54	-2.25	0.51	0.49	-0.71	0.42	-0.63	-0.03	0.53	na	0.48
DAUNORUBICIN	1.37	-1.13	-0.56	-0.83	0.59	0.25	0.53	0.47	0.71	0.58	0.64	0.31	-0.37	0.96	-2.39	0.35	-0.34	0.73	1.27	0.88	0.36	1.56	-0.28	2.46	1.2	0.36	-0.55	-0.85	-0.69	0.38	-0.38	0.17	-0.72	0.56	-1.73	0.31	0.98	0.44	0.18	-1.53	1.6	0.73	0.13	-0.62	-0.64	-0.85	0.56	-0.26	-3.06
DIGOXIN	0.19	-2.72	0.58	1.25	-0.11	1.26	0.04	-0.17	-1.4	-0.27	-0.35	-0.93	-1.35	1.45	-1.12	-0.35	-0.96	0.42	na	1.68	na	1.58	na	0.6	0.13	-0.36	-0.86	-1.07	-0.71	0.6	-0.8	-0.89	-1.18	1.73	0.1	1.13	-0.94	-0.81	1.12	-0.15	1.49	1.67	-1.01	1.61	-0.91	-1.11	-0.46	-0.27	0.2
(-)-Nutlin-3	1.79	-0.48	-0.69	-0.55	-0.5	-0.52	-0.58	-0.84	-0.49	-0.35	-0.53	-0.64	na	1.13	-0.53	-0.46	-0.58	-0.69	-0.69	-1.09	-0.87	0.84	-0.82	2.81	1.41	1.86	-0.76	-0.68	-0.55	0.28	1.84	2.5	-0.61	1.16	-0.25	-0.62	na	2.31	-0.64	-0.54	1.64	-0.5	0.44	-0.54	-0.55	-0.68	-0.42	-0.65	-0.63
1st Precursor Intermediate to TDP 665759	1.27	1.74	1.27	-0.75	1.41	-0.75	1.1	-0.75	-0.75	-0.75	-0.75	-0.75	na	1.36	-0.75	-0.75	-0.75	-0.75	-0.75	-0.75	-0.56	1.05	-0.75	0.19	-0.75	-0.75	-0.64	-0.75	-0.75	-0.75	0.05	-0.75	-0.75	1.33	1.47	-0.75	1.9	-0.75	-0.75	1.01	1.26	1.03	1.1	1.04	1.21	-0.75	-0.75	-0.75	-0.75
Lificguat	0.52	-0.59	-0.53	-0.49	-0.18	-0.55	-0.31	-0.45	-0.65	-0.22	0.04	0.06	-0.42	1.2	-0.5	-0.39	-0.48	-0.31	-0.74	-0.42	-0.11	-0.53	-0.36	-0.22	-0.38	-0.68	-0.64	-0.47	-0.48	-0.33	2.51	2.04	-0.49	-0.42	-0.56	-0.43	-0.04	2.9	-0.57	-0.43	-0.28	-0.23	2.05	1.34	-0.11	1.8	-0.45	-0.63	-0.57
ETHINYL ESTRADIOL	-1.16	-0.77	0.79	0.08	-0.61	-0.13	1.02	0.34	-0.77	1.61	0.3	0.4	-1.23	0.07	-0.02	0.5	0.76	0.43	na	0.59	na	0.5	na	2.37	-0.14	-0.65	0.4	-0.31	-0.32	1.35	-1.32	0.29	3.55	-0.31	1.87	0.2	-0.34	-1.31	0.06	-1.27	0.33	0.59	-1.45	0.76	-0.57	-2.21	-0.31	0.6	0.76
Fluorouracil	0.76	-1.83	-1.83	0.09	0.02	0.1	0.18	1.88	-0.69	0.34	-0.33	1.03	2.46	0.63	0.51	0.59	0.47	-0.26	na	-1.79	na	0.2	na	1.38	0.74	0.2	0.14	-0.86	0.23	0.51	-0.73	0.38	0.95	1.16	-1.83	0.53	-1.83	-0.78	0.14	-0.13	1.95	-0.21	0.22	0.62	-1.05	-1.83	0.15	0.07	-0.53
Nitrogen mustard	0.57	-1.75	-2.62	-0.73	0.73	0.13	-0.2	0.75	-1	-1.14	0.05	0.45	-0.02	0.22	-0.06	0.04	-0.41	0.3	1.2	1.37	na	1.17	0.08	2.96	0.55	0.21	-0.53	-0.44	-1.28	0.05	-0.48	-0.19	-1.21	0.54	-0.93	-0.3	0.42	-0.68	0.39	-1.05	1.84	0.58	-0.13	-0.2	-1.35	-0.9	-1.49	-0.94	-0.68
Melphalan	1.11	-1.69	-1.07	-0.45	-0.65	0.87	1.44	1.03	-0.54	0.06	0.08	-0.29	-1.42	-0.36	-0.1	-1.1	-1.52	-0.11	1.89	1.82	na	1.57	-0.1	2.24	0.95	0.23	0.01	na	-1.32	-0.42	-0.74	0.67	-1.25	-0.31	-1.04	-0.48	0.37	-0.91	-0.16	na	1.7	na	0.13	-0.24	-0.59	-1.02	-0.45	-0.1	-0.54
AZD-7762	0.73	-0.3	0.45	-0.05	-2.08	-0.37	1.21	1.58	-0.53	1.05	-0.5	0.38	0.14	-0.3	-1.8	0.12	2.15	-0.29	0.86	0.08	0.33	0.19	-0.44	0.78	0.45	-0.86	1.07	0.24	-2.37	-0.36	-1.76	-0.12	0.53	-0.12	-1.13	0.08	-0.34	-0.58	0.61	0.32	-0.39	0.13	0.14	-0.55	0.02	-0.24	0	-0.04	-2.24
Volasertib	1.34	0.29	-0.96	0.09	-1	-0.14	-0.03	0.06	-0.31	0.17	0.4	1.34	0.05	0.61	-1.19	1.34	1.34	1.32	1.34	0.91	0.32	0.73	-0.28	0.96	0.16	-2.77	0.59	0.61	-0.78	-0.14	-0.06	0.06	1.34	0.17	-1.55	0.16	-0.11	na	0.38	-0.09	0.3	1.22	-0.23	0.94	-2.29	-0.47	0.29	0.12	-1.72
Cpd-401	0.61	-0.89	-0.94	-0.15	0.82	-0.97	1.8	-0.97	-0.66	-0.33	-0.12	-0.81	-0.97	1.8	-0.97	-0.63	-0.67	-0.96	-0.3	1.54	1.81	0.46	0.96	1.78	0.46	-0.64	-0.96	-0.33	-0.83	1.57	1.01	0.02	0.02	0.07	1.8	0.39	0.08	0.29	1.81	-0.97	0.06	0.55	-0.97	-0.31	1.8	-0.98	0.26	-0.97	0.67
6-Thioguanine	0.6	0.61	-2.04	-0.22	0.3	0.09	1.12	0.19	-4.31	0.38	-0.96	-0.54	0.43	0.56	0.12	0.07	-0.34	0.03	0.97	-0.66	na	0.46	0.86	2.05	1.5	0	0.35	-0.36	-1.22	-1.02	-0.2	0.69	0.52	-1.4	0.02	0.22	1.31	-0.21	0.19	-1.27	0.58	0.25	-1.77	0.26	0.02	0.16	0.45	0.71	0.46
TYROTHRICIN	0.7	-0.2	0.13	-0.92	1.16	-0.14	0.58	-0.29	1.08	0.39	1.03	1.38	1.05	0.23	-2.27	-0.32	0.7	0.51	0.64	0.1	1.16	-0.85	0.89	-0.09	-0.35	0.45	0.49	0.41	-1.05	0.79	0.49	0.27	0.62	0.56	0.18	0.71	0.9	-0.32	0.58	-0.7	0.25	1	-1.81	0.52	0.33	0.43	0.57	0.56	-2
Vinblastine	0.38	0.38	0.38	0.31	na	0.38	0.38	0.38	0.38	0.34	0.38	0.38	0.38	0.38	-1.89	0.38	0.38	0.38	0.41	0.38	0.38	0.38	0.38	0.38	0.38	0.34	0.38	0.38	na	0.38	na	0.38	0.38	0.38	-0.22	0.38	0.38	0.38	0.38	0.41	0.38	0.38	0.35	0.38	-1.28	-0.26	0.38	0.38	-2.29
Cabozantinib	0.05	-0.55	1.21	-0.58	0	-0.34	2.34	1.22	-1.15	1.62	-0.54	0.06	-1.18	-0.62	-0.97	0.49	2.52	-1.21	-0.87	-1.62	-0.48	0.33	-0.68	na	0.8	1.39	0.16	-0.08	0.08	0.5	-0.13	0.12	0.41	-0.09	-0.83	0.27	0.28	0.18	1.06	-0.54	0.01	-0.51	0.68	-1.42	-0.11	-0.74	-0.18	-1.19	-1.66
Salinomycin	0.81	-0.17	-0.37	0.85	0.44	-1.1	0.28	-0.27	-0.11	-0.51	1.32	0.21	1.2	-0.04	-0.39	0.56	-0.63	-0.89	0.82	1.36	0.99	-0.4	0.73	na	0.02	0.36	-0.78	0.55	-0.6	0.4	0.27	-0.51	-0.55	0.35	-0.59	-0.57	0.71	-1.17	0.12	-1.09	0.29	2.42	-1.16	1.19	-0.6	-2.27	-0.64	-1.69	-0.73
PLX-4720	-0.89	-0.35	0.11	-0.62	-0.36	-0.63	-0.08	-0.39	-1.1	-0.02	-0.39	2.2	-0.79	-0.17	-0.2	1.88	-0.53	-0.93	-0.73	-0.84	-0.42	-0.68	-0.98	-0.09	0.48	3	2.25	0.01	2.24	0.8	2.14	2.56	1.57	-0.44	-0.81	-0.47	0.23	-0.74	-0.88	-0.22	-0.14	-0.34	-0.04	-0.71	-0.43	-0.95	-0.37	0.13	-0.68
Neratinib	-0.75	-0.59	0	-0.83	-0.18	-0.12	-1.93	-1.31	-0.99	-0.34	-0.33	-0.42	-0.56	-0.03	0.08	0.06	-0.66	-0.11	-0.56	-0.3	-0.73	-0.15	-0.46	na	-0.24	-0.27	0.21	0.39	-0.62	-0.49	-0.61	-0.55	-0.39	0.24	2.16	-0.53	-1.02	-1.56	-1.02	1.8	-0.4	2.56	0.96	-0.43	0.06	0.17	0.47	2.56	-0.5
Deforolimius	0.01	-0.97	0.14	1.18	1.26	-0.93	1.26	0.99	-0.8	1.26	1.03	-0.98	-0.69	-0.96	-0.23	-0.84	-0.94	-0.97	-0.85	-1.08	-0.96	-0.6	-0.86	na	1.26	1.26	-0.96	-0.36	-0.94	0.34	-0.55	0.11	-0.29	1.26	1.26	1.15	0.62	-0.36	-0.87	1.14	0.37	0.19	1.26	-0.94	-0.06	-0.95	1.26	-0.02	-0.94
Axitinib	-0.42	-1.57	0.2	0.58	0.6	-0.29	0.39	1.36	-1.28	-0.27	-0.13	0.06	-1.55	-0.16	-0.03	-0.47	1.93	-0.44	1.83	-0.5	2.64	0.6	0.09	na	0.34	-0.64	-0.29	0.32	-1.01	0.09	-0.57	-0.16	-0.48	-0.08	-0.89	-0.08	0.07	1.92	-0.43	-1.37	0.74	1.53	-1.06	-0.51	0.62	-2.07	-0.25	-1.01	-0.02
Intedanib	-0.27	0.2	1.16	-1.03	-1.3	0.22	-0.97	0.58	-0.12	1.69	0.45	0.02	-0.68	0.55	-0.43	0.81	2.44	0.29	0.06	-0.87	1.42	0.08	-0.49	na	0.68	0.56	0.32	-0.15	0.32	0.21	0.45	-0.02	0.45	0.15	-2.11	0.2	0.49	0.36	-0.64	-1.31	0.23	0.42	0.86	-1.43	-1.11	-0.58	0.26	-2.22	-1.84
Barasertib	1.18	-0.36	0.2	0.12	0.11	0.33	0.1	0.88	-0.11	0.49	0.29	5.17	-0.11	0.39	-1.41	0.43	1.56	1.17	na	0.15	0.86	0.92	-0.02	na	0.6	0.3	-0.38	-0.02	0.08	-0.2	0.39	-0.62	0.24	-0.1	-1.26	-0.18	0.19	-0.38	-0.26	-0.59	na	1.15	-0.58	0	0	-0.46	-0.26	-0.81	-1.41
Etoposide	1.24	-1.29	-0.31	-0.18	1.05	0.05	0.46	0.55	0.35	0.08	0.51	-0.78	-0.28	0.02	-1.41	-1.07	-0.48	0.51	1.74	1.5	-0.12	1.99	0.51	2.93	0.82	0.06	-0.03	-1.31	-0.36	0.32	-0.36	0.32	-0.82	0.98	-1.63	0.57	0.9	0.39	0.53	-1.93	1.84	0.54	-0.62	-0.98	-1.82	-1.61	-0.13	-0.14	-1.86
Sapitinib	-0.52	-0.05	0.14	-0.6	0.6	-0.29	-0.48	-0.52	-0.91	0.36	-0.62	-0.53	-0.59	-0.56	-0.43	-0.44	-0.63	-0.58	-0.87	-0.84	-0.7	-0.6	-1	-0.72	-0.28	-0.6	-0.57	-0.61	-0.68	-0.51	-0.52	-0.6	-0.73	-0.11	2.68	-0.27	0.4	-0.53	-0.66	2.87	-0.86	1.62	1.26	0.07	-0.7	0.4	-0.29	1.54	-0.44
Tivozanib	-0.28	0.3	0.77	-0.7	-0.15	-0.04	0.29	0.78	-0.91	0.52	-0.79	-0.29	-1.72	0.17	-0.69	-0.1	3.57	-0.22	-0.19	-0.28	4.44	0.37	-1.46	0.01	0.2	0.45	0.04	-0.39	-0.45	0.37	-0.4	0.32	0.01	-0.2	-0.23	-1	0.84	1.62	-0.2	-0.71	-0.38	-0.26	0.04	-0.61	0.22	-0.64	-0.4	-0.71	-0.22
Azacitidine	-0.04	-0.38	0.59	0.58	0.36	-0.75	-0.83	-0.7	-1.6	-0.39	-0.18	0	0.85	1.74	-0.37	-0.41	0.66	-0.45	-0.63	0.72	0.99	-1.36	0.78	-1.4	1.87	-1.45	-0.18	0.9	-1.05	-0.76	-1.76	0.8	0.32	0.21	-2.56	1.19	-1.22	-0.19	-1.54	0.3	2.17	-0.08	-0.06	-0.34	1.01	-0.99	0.6	0.08	0.01
Floxuridine	0.96	-1.41	-1.06	0.08	-0.26	0.96	0.96	0.96	0.55	-1.04	0.78	0.84	0.96	0.49	-0.41	0.18	-0.85	-0.52	0.72	-0.36	-0.24	0.38	-0.85	-0.3	0.93	-1.7	0.42	-1.9	-0.68	0.47	-0.32	0.64	-0.45	0.96	-2.37	0.96	0.05	0.62	0.21	-1.86	0.96	0.49	-0.96	-0.07	-2.09	-1.97	0.78	0.57	0.23
Tivantinib	0.5	-0.71	0.75	-0.37	0.06	-0.32	1	0.66	-0.15	1.08	0.38	0.68	-0.28	0.22	0.08	0.65	0.3	0.6	0.51	0.4	0.37	-0.9	-3.56	0.37	-0.03	0.34	0.39	-0.26	-0.3	0.93	-1.66	-0.07	1.56	0.14	-1.08	0.32	-0.19	-1.12	0.04	-0.24	0.52	0.58	-0.41	0.93	-0.96	-1.04	0	0.69	0.55
BMS-754807	2.4	-0.42	-0.33	-0.41	-0.95	-0.3	0.38	-0.28	-1.26	0.14	-0.7	2.1	-0.85	0.61	-0.19	3.07	1.54	0.93	0.61	na	-1.3	-0.99	-0.99	-0.65	0.21	-1.23	-0.29	-0.29	-1.24	-0.55	1.56	-0.18	-1.11	0.86	0.15	-0.06	3.16	0.53	0.41	-0.71	1.03	-0.58	-0.06	-1.05	-0.44	0.75	-0.82	-0.84	-0.71
tepotinib	-0.37	0.55	-0.62	-0.58	0.37	-0.26	2.71	0.9	-0.54	0.6	0.33	0.65	-1.31	0.44	-0.26	0.54	-0.41	-0.14	0.2	0.67	0.82	0.41	0.25	0.56	0.64	0.82	0.65	-0.89	0.75	1.01	0.77	0.48	0.15	-0.21	-1.03	-0.8	2.13	-1.92	-0.61	-0.73	-0.22	0.35	-1.07	0.41	0.65	-1.66	-0.17	-1.52	-1.27
ENMD-2076	0.55	-0.73	-0.17	-1.5	-1.46	-0.55	0.41	-0.4	-1.11	0.97	0.05	1.19	-0.12	0.92	1.05	0.71	2.44	0.83	-0.47	-1.2	-0.51	-0.5	-1.65	-1.91	0.85	-0.6	1.05	0.02	-0.91	-1.75	-0.47	-0.1	0.67	0.88	-1.99	-0.03	0.49	0.43	-0.49	-0.38	1.08	0.66	1.01	-1.55	0.34	-0.47	-1.32	0.55	-0.78
Trametinib	-1.4	0.19	-1.09	-1.18	-1.47	-1	-1.22	-0.59	-1.1	-0.94	-0.21	1.05	1.05	1.05	-0.39	1.05	1.04	1.05	-1.3	1.05	0.25	-1.21	-1.11	-1.05	0.98	1.05	1.05	1.05	1.05	0.95	1.05	1.05	1.05	0.62	0.94	-0.03	1.05	-1.04	1.05	0.99	-0.94	-1.01	0.63	-1.27	-0.31	1.05	-1.04	-1.28	-0.83
Palbociclib	1.48	-0.63	-0.94	-0.94	-0.95	-0.75	-0.9	-0.97	-0.81	-0.75	-0.08	1.02	-0.74	0.26	-0.04	1.23	1.5	2.11	1.43	1.3	0.06	1.59	2.1	0.44	0.79	-0.54	-0.63	-0.79	-0.84	0.51	-0.33	-0.75	-0.38	0.09	-0.88	-0.88	0.94	-0.21	-0.77	0.16	0.73	-0.87	-0.49	-1.06	-0.76	-0.54	-0.89	-0.65	-1.11
RO-5126766	-1.08	0.29	-1.37	-0.82	-0.7	-1.21	-0.86	-1.11	-1.03	-1.09	-0.7	1.35	1.3	0.94	-0.82	1.22	0.37	1.33	-1.26	1.08	-0.16	-1.06	-0.61	-1.37	0.47	1.53	1.48	1.49	1.27	0.68	1.4	1.51	1.02	0.25	0.38	-0.05	1.39	-0.44	0.98	0.69	-1.1	-0.79	0.17	-0.82	-0.31	1.28	-0.92	-1.26	-0.77
Pracinostat	0.46	-0.87	-0.96	-3.01	1.07	-1.08	0.07	-0.32	-1.18	0.28	-0.04	0.85	0.18	1.32	-2.57	0.49	-0.4	0.27	-0.23	-0.72	-0.07	-0.51	0.67	-1.2	-0.1	0.87	-0.41	0.93	0.11	0.95	1.93	0.57	0.19	-0.23	-0.54	-0.26	1.8	-1.22	-0.77	-0.08	-0.2	1.87	-1.52	-0.43	-0.36	1.13	1.46	0.2	0.19
SNS-314	0.41	-0.38	-0.29	0	-0.09	-0.75	1.69	0.9	-1.27	0.18	-0.58	3.97	-1.17	0.18	-0.29	-0.36	2.15	-1.48	3.55	-0.64	-0.45	-0.25	-0.29	0.04	0.28	-0.34	-0.1	-0.24	-0.51	0.29	0	0.43	0.02	0.8	-0.31	-0.11	0.93	0.05	-0.04	-1.35	2.2	0.13	-0.93	-0.48	-0.03	-1.18	0.16	-1.12	0.3
Amonafide	2	-2.07	-3.18	-2.09	-0.03	-0.74	0.78	0.05	-0.43	-0.72	0.2	0.78	-0.4	0.13	0.23	0.45	-0.18	0.25	-0.42	-2.11	-0.16	-0.65	-0.32	-0.73	0.71	0.07	-0.37	-0.16	-0.68	1.27	0.72	0.29	-0.15	2.56	-0.51	0.34	na	1.41	-0.41	-0.41	1.77	0.46	-0.13	-1.46	-0.72	-0.16	0.7	-0.15	-0.21
Carfilzomib	0.8	0.49	0	0.8	0.49	0.8	0.8	0.45	0.18	0.09	0.5	0.18	0.59	0.8	-1.77	0.8	0.8	0.8	0.8	0.18	-0.15	0.8	0.8	0.51	0.8	-1.19	0.46	0.35	-0.53	0.41	-1.24	0.05	0.8	-0.07	-1.28	0.39	-0.23	0.55	0.3	-1.48	-0.54	0.8	-0.63	0.8	0.6	-0.34	-0.06	-0.34	-4.19
Homoharringtonine	1.4	-1.41	-0.19	0.04	0	-0.55	0.31	0.56	0.42	0.31	0.38	-0.09	1.01	0.85	-1.49	0.64	-0.11	0.02	0.07	0.24	-0.01	1.01	0.06	0.12	1.05	0.54	0.34	-0.54	0.38	0.89	0.34	-0.02	0.09	0.29	-0.61	-0.26	0.37	1.25	0.24	-1.28	1.4	1.4	0.05	0.05	0.39	-0.62	0.06	0.07	-4.37
Ixazomib citrate	0.45	0.08	-0.01	0.59	0.61	-0.2	-0.23	0.92	-1.34	-0.95	-0.4	-0.43	0.59	0.78	-0.01	0.56	-0.58	0.46	0.65	0.06	-0.39	0.44	0.59	0.33	0.57	0.55	0.55	0.36	0.56	1.15	0.83	0.35	0.98	-0.65	-1.84	-0.77	1.01	1.38	0.18	-4.47	-1.39	0.97	-1.41	0.78	-0.12	-0.46	-0.51	-1.47	-1.42
Teniposide	1.39	-1.09	-1.2	0.03	0.4	0.22	0.49	0.92	0.56	0.84	0.51	-1.15	-0.06	0.03	-1.13	-0.4	-0.43	0.53	1.21	0.81	-0.02	1.81	0.51	2.72	0.97	-0.15	0.22	-0.97	-0.24	0.61	-0.59	0.32	-0.87	1.01	-1.81	0.44	0.81	0.63	0.51	-1.83	2.04	0.4	-1.22	-1.03	-1.62	-1.09	0.04	-0.18	-2.95
PKI-587	0.67	0.67	0.84	0.46	0.75	0.27	-0.39	0.62	0.63	0.67	0.45	0.47	0.66	0.14	-2.53	0.49	0.02	0.04	0.32	-1.07	-0.73	0.11	0	-0.32	0.75	0.66	-1.04	0.29	0.22	-0.29	0.15	0.15	0.56	0.59	0.5	0.3	0.75	0.39	0.01	0.59	0.13	0.74	0.75	0.52	0.67	0.4	-0.17	0.75	-3.8
LY-2606368	0.96	-1.76	-1.82	-0.42	-2.57	-0.39	0.92	0.92	0.29	-2.06	-0.26	-0.22	0.88	-0.85	-0.29	0.24	0.44	-0.19	0.85	0.46	0.91	0.91	-0.36	0.99	0.31	-1.24	0.97	0.88	-2.21	0.24	-0.65	0.41	0.9	-0.04	-0.56	0.27	-0.23	-2.09	0.84	0.54	-0.08	-0.39	-0.06	0.63	0.46	-0.03	0.84	0.88	-0.22
Ezatiostat	0.46	0.14	0.95	0.27	0.27	0.34	-0.18	0.21	0.26	0.66	0.48	0.32	0.39	0.32	-1.97	na	0.17	0.29	0.19	0.05	-0.26	-0.04	0.35	2.56	0.31	-0.02	0.12	0.28	0.38	0.8	0.52	0.33	0.32	-3.19	-0.77	0.37	1.16	0.88	0.03	-1.72	-0.91	0.57	0.13	0.29	-1.68	na	0.4	0.25	-3.19
BX-912	1.42	-0.65	2.08	0.21	-0.25	0.43	-0.03	1.14	-1.25	1.15	-0.02	1.35	-0.85	0.83	-1.87	na	1.06	1.07	1.84	-0.49	0.3	0.24	-0.15	1.85	1.29	-1.03	-0.5	-0.53	-0.86	-0.8	-1.02	-0.53	0.54	-0.55	-0.46	0.38	1.21	2.25	0.16	-0.77	0	-0.88	-0.41	-0.55	-0.45	na	-0.69	-0.59	-2.14
HPI-1	1.16	-0.55	3.17	-0.63	-0.09	-0.9	-0.3	-0.4	-0.95	1.71	-0.7	-0.19	-0.48	-0.63	-1.56	na	-0.34	-0.51	-0.77	1.57	-0.12	-0.98	1.02	1.05	0.06	-0.55	-0.52	-0.23	-0.12	2.06	0.31	1.28	0.59	-0.53	-0.31	0.04	2.65	0.68	-0.87	0.47	-0.78	1.37	-0.41	-0.15	-0.2	na	-0.3	-0.52	-1.96
Ponatinib	-1.46	0.82	1.47	-1.8	-1.01	-0.08	0.01	0.34	-1.49	-0.13	-0.57	-0.15	-0.83	0.48	0.09	0.6	2.71	0.01	-0.7	-0.3	3.83	0.16	-0.76	-0.17	1.54	0.89	0.91	0.53	-0.29	-1.66	-0.71	-0.13	0.46	-0.19	-0.78	-0.5	1.52	2.04	-0.19	-0.52	-0.09	0.05	0.25	-1.04	0.66	-0.4	-0.21	-0.16	-0.29
Lexibulin	0.37	0.34	0.45	0.24	na	0.05	0.68	0.44	0.18	0.08	0.29	0.6	0.52	0.4	-0.78	0.33	0.44	0.23	0.51	0.72	0.6	0.41	0.38	0.63	0.25	-3.75	0.53	0.11	-2.2	0.69	-3.11	-0.08	0.82	0.36	-0.1	-0.16	-1.71	0.17	0.13	-0.51	0.39	0.48	-0.04	0.83	-0.21	0.01	0.37	0.38	-1.23
Indibulin	0.56	-1.28	0.9	na	0.37	-0.33	1.18	0.76	-0.05	0.52	0.26	-1.61	-0.55	0.24	0.44	0.53	0.5	0.67	0.67	0.83	0.95	0.17	0.42	0.83	0.03	0.46	0.49	na	-0.13	0.74	na	0.17	2.08	-2.26	-1.76	-0.02	0.24	-1.7	0.13	na	0.02	na	-0.88	0.93	-0.71	-1.75	0.08	-1.46	0.85
SGX-523	-0.65	1.08	2.13	0.22	-0.67	-0.04	4.15	-0.59	0.26	0.99	0.88	0.8	-0.68	0.11	-0.68	-0.68	-0.68	-0.68	0.15	-0.68	0.51	-0.68	0.42	-0.2	0	-0.68	-0.68	0.22	-0.68	-0.31	-0.68	-0.68	-0.68	-0.49	-0.64	0.79	2.62	-0.03	0.05	-0.68	-0.39	-0.68	-0.53	-0.57	-0.68	-0.08	-0.18	-0.3	-0.68
Bleomycin	-0.1	-1.07	-0.22	-0.49	-0.13	0.24	1.11	1.76	-0.17	0.68	-0.09	-0.83	-1.07	1.19	-0.67	-1.07	-0.96	-0.91	-0.59	-1.07	-1.06	-0.07	-1.07	3.74	1.12	0.4	0.05	-1.07	-1.07	0.24	-1.07	0.3	-1.07	0.46	-1.07	1.09	1.11	0.01	0.31	-1.1	1.62	0.69	0.67	-0.39	-1	-0.76	-0.24	-0.15	0.36
Paclitaxel	0.68	-0.3	0.63	-0.05	0.35	-0.04	0.05	0.43	0.19	0.68	0.26	0.68	0.38	0.68	-1.51	0.68	0.68	0.68	0.14	0.64	0.58	0.12	0.68	0.68	0.66	na	0.35	0.11	0.15	0.43	-4.31	-0.05	0.68	0.68	na	0.21	-0.46	-0.02	0.2	-0.1	0.68	0.68	-1.43	0.62	-1.26	-0.08	0.44	0.54	-2.29
Rapamycin	1.04	-1.06	0.92	0.98	1.04	-1.02	1.04	1.04	-0.72	1.04	0.32	-1.15	-0.2	-1.06	0.17	-0.57	-0.99	-1.13	na	-1.33	-1.1	0.19	0.15	1.04	0.7	1.04	-1.13	-1.13	-0.97	-0.31	-1.07	0.53	-0.55	0.19	1.04	-0.05	0.81	1.03	0.22	1.03	1.04	-0.82	1.04	-1.08	1.04	-1.19	1.04	1.04	-0.8
Teniposide	1.5	-0.96	-0.9	-0.14	0.82	0.04	0.88	0.75	0.72	0.07	0.79	-0.24	-0.31	0.01	-1.44	-0.39	-0.36	0.15	1.53	1.46	-0.33	2	0.65	1.98	1.08	-0.04	0	-0.78	-0.64	0.18	-0.55	0.43	-0.9	0.94	-1.64	0.73	0.32	0.86	0.7	-2.07	2	0.53	-0.85	-0.91	-1.26	-1.23	-0.12	-0.24	-3.18
Simvastatin	-1.21	1.79	-0.07	-0.47	-1.18	0.93	1.31	-1.15	-0.18	0.98	1.43	-0.39	-0.88	0.51	0.1	-0.76	-1.14	-0.28	-1.22	-0.67	-0.61	-1.34	-0.32	0.27	1.39	-1.3	-0.12	0.88	-0.54	0.07	-1.11	1.09	-0.89	-0.76	-0.09	-0.83	3.24	0.02	0.24	0.45	-0.35	0.82	0.13	-0.96	-0.68	-0.99	0.45	-0.85	1.05
Varbulin	0.24	0.24	0.24	0.24	-4.28	0.24	0.24	0.24	0.24	0.28	0.24	0.24	0.24	0.24	0.24	0.24	0.24	0.24	0.28	0.24	0.19	0.24	0.24	0.24	0.24	-1.61	0.24	na	-3.49	0.24	-5.11	0.24	0.24	0.24	0.24	0.24	0.19	0.24	0.24	0.19	0.24	0.19	0.24	0.24	0.24	0.24	0.24	0.24	0.24
Belinostat	0.33	-0.19	-1.23	-2.52	1.01	-1.14	-0.2	-0.43	-0.67	1.34	-0.1	0.39	-0.06	1.04	-1.01	0.89	0.2	1.05	0.85	-0.21	0.51	0.62	0.89	1.29	0.81	0.88	0.12	-2.03	-0.9	0.64	-0.12	0.67	0.69	0.11	-1.04	-0.07	0.76	-1.99	-0.45	-0.9	0.35	1.21	-0.28	-0.16	-1.77	0.21	0.62	0.12	0.93
AZD-8055	1.28	-0.54	0.79	0.58	1.28	-0.35	1.02	-0.07	-1.31	1.28	-0.34	-0.91	-0.64	-1.56	-0.08	-0.89	-0.86	-0.86	-1.35	-3.81	na	-0.75	na	na	-0.09	1.28	-0.22	-1.32	1.1	0.26	0.49	0.3	-0.01	0.03	-0.1	-0.39	na	0.88	-0.5	-0.37	1.28	na	1.28	-0.1	1.28	-0.16	-0.36	0.87	-1.09
Saracatinib	-0.17	-0.41	1.06	-0.93	0.73	-0.15	-0.29	-0.36	-0.76	1.88	-0.72	-0.63	-1.01	-0.55	-0.07	1.15	0.67	-1.01	-1.14	-1.06	1.46	-0.89	-1.08	-0.58	0.62	-0.86	-0.92	-0.98	-0.84	-0.73	-0.91	-0.89	-0.84	-0.23	0.83	-0.25	1.09	-0.94	-0.77	1.52	-1.04	1.99	1.77	0	-0.84	0.78	-0.54	1.39	-0.67
ABT-737	0.11	0.69	-0.63	-1.45	-0.49	-0.49	-0.06	-2.12	-0.29	-0.52	-0.13	0.42	1.45	0.13	-0.36	0.39	-0.06	-0.15	2	1.96	-0.26	2.03	0.33	-0.02	0.18	0.07	-0.19	0.44	-0.47	0.69	0.57	-0.03	0.28	-0.18	0.01	-0.93	2.65	-0.27	-0.88	0.33	-0.04	na	0.09	-0.13	0.1	-0.36	-0.53	-0.27	-2.59
ENMD-2076 Precursor	0.08	-0.62	0.48	-0.91	-0.96	-0.62	-0.46	-0.18	-1.16	1.7	-0.51	0.52	-0.14	0.78	0.13	0.27	2.73	-0.15	-1.45	-0.06	-0.6	-0.49	-2.28	-0.47	0.4	0.28	0.78	0.94	-1.01	-0.79	-0.54	0	-0.39	-0.21	-2.1	-0.37	1.49	0.17	-0.4	0.82	0.24	na	1.08	-0.84	0.51	-0.53	-1.37	0.18	-0.99
JNJ-38877605	-0.44	0.67	0.64	-0.77	0.38	0.06	3.82	0.14	-0.05	1.37	-0.15	-0.19	-1	-0.25	-0.52	-0.34	0.28	-0.94	-0.98	-1.02	-0.63	0.01	-0.81	-0.86	-0.1	-0.37	-1	0.12	-0.78	0.3	-1	-0.4	-0.17	-0.17	-0.74	-0.13	2.6	-0.2	-0.38	-0.52	-0.19	na	-0.09	-0.65	0.5	-0.51	-0.35	-0.79	-0.26
Triapine	1.06	-0.63	-2.17	-0.5	-0.44	0.66	1.11	1.06	-0.05	0.85	0.62	-0.67	-0.37	0.51	-0.83	-0.28	-1.11	0.27	0.07	na	-0.94	-0.08	0.16	0.9	0.87	0.37	1.01	na	-1.78	0.77	-1.52	1.05	-0.67	na	-0.94	0.24	-3.3	0.5	0.92	-0.62	0.85	na	0.35	-0.36	-0.57	-1.38	0.7	-0.96	-0.16
Doxorubicin	1.62	-0.7	-0.6	0.07	0.37	0.02	0.46	0.41	0.79	0.53	0.8	-0.3	-0.06	0.57	-2.23	-0.33	-0.64	0.59	1.04	-0.16	-0.31	1.04	-0.3	2.06	0.76	0.27	-0.25	-0.62	-0.18	0.47	-0.39	0.5	-0.46	0.67	-0.98	0.55	0.86	0.94	0.22	-1.28	2.05	0.57	-0.29	-0.81	-0.62	-1.02	-0.03	-0.44	-4.31
Vincristine	0.48	0.48	-0.73	0.32	na	0.48	0.48	0.48	0.48	0.48	0.48	0.47	0.48	0.48	-1.27	0.48	0.48	0.48	0.48	0.47	0.48	0.48	0.47	0.47	0.24	na	0.36	0.47	0.47	0.48	0.48	0.48	0.48	-0.16	-4.03	0.44	-1.26	0.47	0.48	-3.73	0.47	0.48	-0.5	0.48	0.33	-0.36	0.22	0.48	-2.07
Pipamperone	1.38	-0.43	-0.18	1.43	-2.34	-0.31	-0.27	0.07	-0.37	1.23	0.91	0.39	-0.04	0.29	-1.54	0.45	0.08	1.11	1.31	0.49	1.36	0.25	1.02	1.57	0.86	0.85	-0.2	1.11	0.28	1.17	-0.99	0.97	1.64	-1.03	-0.75	-0.43	1.2	-0.27	0.36	-0.7	-0.3	1.51	-0.86	1.38	-0.88	-0.8	-0.62	-0.45	-1.62
Epirubicin	1.77	-0.85	-0.26	0.52	0.42	0.07	0.25	0.38	0.42	0.77	0.74	-0.32	0.23	0.53	-2.18	-0.27	-0.71	0.73	0.69	0.32	0.2	1.54	0.23	2.26	0.78	0.31	-0.23	-0.62	-0.41	0.54	-0.58	0.76	-0.65	0.76	-1.43	0.23	0.87	1.03	0.45	-1.57	1.83	0.62	0.16	-0.87	-0.78	-1.47	-0.15	-0.33	-3.2
Idelalisib	0.68	-0.65	1.08	1.28	1.21	-0.17	1.26	-0.05	-0.7	2.52	-0.85	-1.19	-1.32	-0.58	-0.77	-0.49	-0.56	-1.1	-0.08	1.16	-0.46	0.16	-1.23	na	-0.44	0.13	-0.55	-0.69	-0.27	-0.26	-0.15	1.12	0.19	-0.31	-0.4	-1.41	0.33	-0.66	-1.23	0.31	-0.41	-0.41	1.28	0.12	-1.41	-0.48	-0.9	-0.46	-1.39
Topotecan	0.88	-2.18	-2.76	0.88	0.78	0.88	0.88	0.88	0.71	0.5	0.88	-1.6	-0.51	0.69	-1.46	-0.4	-0.98	0.77	0.88	0.86	0.13	0.88	-1.02	0.88	0.88	-0.61	0.88	-1.83	-1.46	0.43	-0.71	0.88	-0.46	-0.28	-1.74	0.87	0.21	0.68	0.35	-0.95	0.88	0.3	-1.28	-0.73	-1.49	-1.05	0.52	0.48	-0.48
ARSENIC TRIOXIDE	0.84	0.23	-0.13	1.15	0.61	0.67	-1.34	0.96	-0.82	0.88	1.18	-0.82	-0.8	-0.51	-0.33	-0.06	-1.6	0.41	1.88	1	1.18	-0.5	1.19	1.17	0.21	0.63	-0.69	-0.85	-0.25	0.61	-0.69	0.37	-0.8	-1.59	-0.75	-0.2	1.43	-0.21	0.19	-1.43	-1.02	1.37	0.67	1.24	-0.3	-0.65	-0.94	-1.43	-0.65
CYC-116	-0.46	-0.69	1.29	0.23	na	0.16	0.46	na	-3.19	0.28	-0.36	1.67	-2.3	0.75	0.33	-0.23	0.12	0.26	0.36	-0.16	0.11	1.42	0.02	1.96	0.79	-0.64	-0.51	-1.31	-1.06	-1.28	-0.82	na	-0.07	0.53	-1.01	-0.14	1.02	1.45	-0.17	-0.85	1.53	0.26	0.86	-1.74	-1.2	na	-0.56	-0.49	-0.81
6-Mercaptopurine	1.46	1.05	-0.65	-0.2	0.95	-0.09	0.45	0.18	-1.9	0.95	-1.1	-0.16	0.12	0.3	0.02	-0.11	-0.35	-0.08	0.83	0.08	na	0.26	0.71	1.36	1.55	-0.09	1.38	-2.17	-2.01	-0.28	-2.17	0.67	1.13	-1.34	-2.17	0.34	1.17	0.7	0.08	-0.17	-0.19	-0.26	-0.64	0.99	-1.94	-0.32	-0.04	1.11	0.15
Quisinostat	0.76	-1.23	-0.12	-3.73	0.76	-0.6	0.01	-0.3	-0.56	0.65	0.35	0.7	0.27	0.76	-3.05	0.76	-0.34	0.3	0.54	-0.49	0.57	0.33	0.76	0.46	0.52	0.76	0.57	0.17	0.48	0.65	0.51	0.52	0.49	0.45	-0.59	0.41	0.66	-1.04	-0.37	-0.27	0.38	0.76	-0.52	0.1	0.35	0.76	0.76	-0.23	-2.64
6-(4-pyrimidinyl)-1H-indazole derivative	0.45	-0.62	0.74	0.26	2.19	-0.53	-0.21	-0.83	-0.46	1.17	-0.21	-0.04	-1.71	-0.56	-1.07	0.04	-1.31	-1.27	0.29	-0.18	-0.61	0.67	-0.46	-0.53	-0.79	1.94	-0.25	1.09	-0.1	-0.43	1.13	1.32	0.31	-0.43	0.31	-0.65	2.16	-1.08	-0.69	-0.59	0.34	0.06	0.05	-0.26	-0.98	na	-1.4	0.49	-2.03
Navitoclax	-0.51	0.64	-0.73	-0.43	-0.47	-0.59	-0.19	-0.49	-0.6	-0.48	-0.34	0.01	1.25	-0.29	-0.46	-0.41	-0.31	-0.28	2.9	0.76	-0.59	2.23	1.24	-0.6	-0.11	-0.45	-0.36	-0.35	-0.32	-0.22	-0.25	-0.13	-0.26	-0.31	-0.13	-0.31	3.22	-0.25	-0.32	-0.38	-0.39	-0.4	-0.6	-0.25	-0.19	-0.44	-0.54	-0.02	-0.91
OSI-027	0.56	-0.38	0.71	1.09	1.84	-0.09	0.15	-0.14	-1.65	1.09	-0.93	-1.41	-0.53	-1.15	-0.75	-1.53	-0.21	-1.56	0.09	-2.52	-0.36	-0.42	0.39	-0.1	-0.32	2.27	0.21	0.94	0.44	-0.15	0.32	0.41	-0.07	-1.55	-0.59	-0.13	2.91	-0.26	-0.89	0.57	0.06	1.37	0.35	0.07	0.56	-0.35	-0.33	0.19	-0.42
Dovitinib	-0.14	-0.67	-0.01	-0.94	-2.08	-0.74	-1.43	0.41	-1.15	0.16	-0.36	-0.27	-0.69	0.29	0.58	-0.2	3.96	0.48	-0.07	-0.12	0.53	0.87	-0.52	0.64	0.62	-0.19	0.82	0.8	-0.85	-0.69	-1	-0.55	-0.29	0.34	-1.43	-0.42	0.32	0.51	-0.87	0.17	0.96	-0.31	1.12	-0.82	0.3	-1.01	-0.62	0.92	-1.05
KW-2449	na	-0.14	-0.43	-0.37	-1.57	-0.6	-0.32	0.64	-1.55	0.43	-1.15	2.05	-1.1	0.71	0.08	0.43	4.09	0.92	-0.96	-0.8	0.32	0.26	-1.47	na	0.58	1.23	-0.11	-0.74	-0.42	0.06	-0.59	-1.02	0.53	0.88	-0.76	-0.32	0.59	1.35	0.35	-0.23	0.92	-1.04	0.09	-1.24	0.35	0.89	-1.56	-0.17	-1.52
PI-103	-0.02	-0.2	1.14	1.23	0.15	0.21	-1.18	0.48	-0.25	1.42	-0.23	-2.83	-1.49	-0.55	0.54	-2.47	-0.08	-0.22	-0.29	0.12	-1.24	0.71	0.07	na	0.37	1.47	0.54	0.42	0.4	0	-0.62	-1.07	0.57	-0.16	0.15	0.08	1.82	-2.11	-0.03	0.25	-0.25	1.04	-0.19	0.25	-0.24	-1.69	0.06	0.79	0.28
Alisertib	2.43	-0.03	-0.03	-0.38	-0.82	-0.67	2.32	1.13	-0.88	0.21	0.14	2.39	-1.1	na	-0.23	0.21	1.53	0.36	0.99	-1.02	-0.28	-0.57	-0.84	na	0.76	-1.02	-0.89	-0.88	-0.87	-0.84	-1.08	-0.14	na	1.13	-0.87	-0.3	0.17	0.25	-0.74	-1.3	2.66	1.22	0.24	-0.51	-0.1	-0.52	-0.64	-0.74	0.5
Docetaxel	0.49	-0.04	0.49	0.58	na	0.58	0.17	0.49	0.12	0.49	0.49	0.58	0.49	0.49	-0.9	0.49	0.49	0.49	0.49	0.49	0.39	0.31	0.49	0.49	0.58	-4.43	0.49	0.06	-2.32	0.49	-2.7	-0.32	0.49	0.49	na	0.49	0.36	-2.33	0.39	0.58	0.49	0.49	0.06	0.49	-2.32	0.58	0.39	0.49	-1.92
Vorinostat	0.03	-1.04	-2.26	-1.15	1.1	-0.96	0.47	-0.5	-0.85	0.79	-0.06	-0.17	-0.36	1.4	-1.58	0.09	-1.01	0.82	1.66	0.97	na	1.47	-0.22	1.35	-0.14	1.51	-0.22	-0.33	0.17	1.1	0.42	1.48	0.92	-0.87	-0.63	-0.37	1.94	-1.41	-0.56	-0.66	0.04	0.3	-1.06	-1.2	-1.55	0.91	0.94	-0.55	1.94
Gefitinib	-0.6	-0.58	-1.01	-0.11	-1.18	-0.2	-1.38	-1.37	-0.2	-0.69	-0.37	-0.91	-0.04	-0.34	-0.49	-0.42	-1.24	-0.66	1.38	0.58	-0.21	0.1	-0.91	-0.21	-0.34	-0.47	0	-1.19	-0.3	-0.21	-0.06	0.06	-0.35	-0.02	3.24	-0.37	1.65	-0.43	-0.16	2.96	-0.38	0.76	-0.2	-0.61	-0.82	-0.49	1.14	0.65	0.55
Clofarabine	0.69	-1.1	-1.77	0.97	-0.74	0.6	-0.39	-0.49	0.63	-0.3	0.36	0.33	1.05	0.83	-0.57	-0.75	-1.29	0.07	1.48	1.41	-0.61	1.38	-1.3	0.4	0.33	-1.48	0.99	-1.59	-1.79	0.46	-0.66	0.42	0.3	0.41	-0.16	0.59	1.1	0.5	0.9	-0.05	0.42	-0.53	-1.66	-1.79	-1.79	-0.42	1.27	0.11	1.2
Dasatinib	-1.19	0.96	1.28	-0.8	-0.4	0.73	-0.77	0.79	-1.31	1.45	-0.63	0.81	-1.2	-0.71	-0.18	1.2	-1.1	-1.22	-0.91	-1.22	1.39	-0.99	-1.23	-0.79	1.29	-0.97	-0.72	-1.23	-1	-1.14	-1.24	-0.69	-0.91	0.66	-0.56	0.78	1.52	-0.71	-0.55	0.7	-1.05	0.41	1.38	-0.15	-1.03	0.96	0.74	0.33	-0.67
Irinotecan	0.97	-1.7	-2.01	0.81	0.6	0.81	0.74	0.91	0.64	0.24	0.78	-1.66	-0.2	0.43	-1.36	-0.6	-1.04	0.25	1.46	0.71	-0.3	1.66	-0.71	1.68	1	-0.72	0.78	-1.79	-1.69	0.19	-1.04	1.09	-0.49	-0.45	-1.63	0.59	0.86	0.48	0.39	-0.83	0.99	0.22	-1.11	-0.67	-1.41	-1.26	0.2	-0.09	-0.32
4SC-202	0.64	-1.84	-0.63	-1.42	-0.97	-1.18	1.03	0.77	-0.21	0.49	0.01	0.55	0.33	-0.04	-0.09	0.71	0.44	0.36	0.28	0.67	-0.16	-0.61	-0.36	na	-0.55	-0.36	0.93	0.06	0.25	0.32	-0.67	0.3	3.98	-0.22	-1.8	-0.19	0.09	-0.61	0.51	-0.49	0.36	1.55	-0.6	0.91	-1.01	-0.52	-0.79	0.4	-0.83
VINORELBINE	0.62	0.18	0.28	0.28	0.62	-0.67	0.2	0.35	0.22	0.62	0.62	0.54	0.35	0.62	-1.09	0.62	0.62	0.62	0.39	0.62	0.62	0.47	0.16	0.62	0.62	0.63	0.28	-1.19	0.25	0.51	-2.44	0.59	0.62	0.28	-3.14	0.48	-1.72	-2.84	0.29	na	0.54	0.62	-0.2	0.62	0.22	-0.25	0.07	0.62	-1.72
Mocetinostat	0.25	-1.5	-0.23	-1.18	0.33	-0.28	0.96	0.05	-2.08	-0.8	-0.43	0.39	0.1	1.2	-1.32	1.21	-0.09	0.87	0.32	0.97	1.44	0.35	0.92	1.62	0.52	0.52	-0.31	0.79	0.19	0.77	0.2	0.9	1.46	-0.69	-0.75	-0.71	1.85	-1.07	-0.74	-1.23	-0.35	1.29	-1.51	-0.68	-0.78	0.59	0.63	-0.73	0.07
AT-9283	0.33	-0.33	1.61	0.56	-0.66	0.65	1.07	0.86	-0.31	2.5	0.83	2.39	-0.63	1.05	-1.38	0.84	0.17	0.34	-0.39	-0.71	0.39	-0.68	-1.68	2.64	0.69	-1.07	-0.52	-0.42	-0.65	-0.43	-0.62	-0.44	-0.47	0.72	-0.64	0.07	0.5	1.28	-0.48	-1	-0.57	0.26	-0.99	0.74	-0.22	-1	-0.63	0.58	-2.15
(+)-JQ1	1.02	0.04	1.06	-1.35	0.26	-1.61	0.35	-0.21	-0.15	1.55	-0.8	0.5	0.07	0.03	0.44	0.72	-0.65	-1.52	-0.43	1.44	0.97	-1.03	1.27	1.19	0.95	-1.62	-0.51	-1.68	-0.12	-0.1	0.49	0.94	0.53	0.03	-0.77	0.6	1.73	-1.98	0.09	0.14	-0.37	1.06	-0.41	-0.25	0.47	-2.08	-0.38	0	-0.11
Fenretinide	0.42	0.11	-1.26	1	0.42	0.32	0.91	2.07	-0.99	0.13	0.07	0.36	-0.07	-0.05	-1.12	-0.34	0.33	-1.06	2.35	2.27	0.39	1.94	0.79	-0.27	1.47	-0.1	-0.81	-0.9	-0.38	-0.02	-0.93	0.07	0.01	-0.18	-1.23	-0.99	0.12	-1.5	0.12	-1.87	-0.27	2.33	0.61	0.33	-0.28	-2.14	-0.29	-0.37	-0.14
Daporinad	0.18	-0.82	-0.91	-0.11	0.64	-0.82	1.29	1.52	0.47	-0.74	0.85	-0.48	-0.74	1.52	1.42	1.64	1.43	1.52	0.34	-0.72	na	-0.53	0.26	1.1	0	-0.79	1.52	-0.82	-0.82	-0.56	-0.82	-0.73	1.52	-0.06	-0.72	-0.81	-0.49	-0.82	-0.82	-0.82	0.68	1.52	-0.63	-0.64	-0.72	-0.5	0.38	-0.82	0.38
Copanlisib	1.78	-1.21	0.89	-0.12	1.81	-0.82	-0.01	0.03	-1.22	1.62	-1.01	0.2	-0.18	-0.48	0.1	1.11	-1.34	-1.14	0.25	0.84	-2.12	0.45	-0.94	-1.09	0.16	0.66	-0.35	-0.4	-0.25	-1.1	-0.15	0.31	-0.2	0.53	0.37	-0.87	1.75	-1.28	-1.3	0.58	0.83	-0.65	1.7	0.51	-1.4	0.92	-0.99	1.47	-1.65
Tipifarnib	0.16	-0.35	-0.3	-0.59	-0.37	-0.54	1.27	-0.47	-1.18	-0.99	0.27	-0.26	0	0.21	-0.15	0.37	0.44	-0.01	-0.36	0.34	1.17	-0.27	0.13	2.62	0.31	0.73	3.24	0.27	-0.46	0.01	0.29	1.52	2.45	-0.14	-0.22	-1.16	2.47	-1.25	-0.4	-1.61	-0.09	1.07	-0.27	-0.36	-0.18	-1.19	-0.45	-1.45	-0.36
PF-04691502	1.29	-0.97	1.76	0.9	1.39	-0.21	0.61	-0.8	-1.77	2.11	-1.1	-0.91	-0.82	-1.5	-0.49	-0.25	-1.41	-1.1	-0.24	-0.4	-2.26	0.08	0.09	-0.37	-0.36	1.48	-0.04	-0.03	-0.15	-0.57	0.54	0.43	-0.3	-0.63	0.24	-0.66	2.31	-0.58	-0.48	0.11	0.41	0.81	1.46	0.62	-0.69	0.36	-0.83	-0.27	-0.92
Voreloxin	0.73	-1.03	-1	-0.18	-0.78	-0.09	0.83	0.12	0.68	0.04	0.54	-0.75	-0.33	0.49	-0.67	-0.56	-0.9	0.04	0.89	0.99	0.01	2.01	-0.61	3.12	1.1	0.3	-0.22	-1.02	-0.84	-0.29	-0.65	0.73	-0.83	0.89	-1.34	0.11	1.65	0.04	0.76	-1.43	1.94	-0.13	0.76	-1.25	-1.51	-1.54	0.44	-0.61	-0.84
BMS-690514	-0.73	0.02	0.6	-0.83	-0.11	-0.28	-0.76	0.16	-0.85	1.49	-0.84	-0.2	-0.87	-0.47	-0.13	-0.6	-0.14	-0.94	-1.11	-1	1.06	-0.38	-1.02	-0.36	-0.3	-0.93	-1	-1	-0.92	-0.85	-0.93	-1.01	-0.85	0.05	2.1	-0.27	1.34	-0.04	-0.02	2.12	-0.96	2.17	0.86	-0.22	-0.8	0.78	-0.04	1.96	-0.26
Vandetanib	-0.32	-0.05	-0.15	-1.33	0.07	-0.63	-0.35	-0.34	-0.34	1.7	-0.88	-0.28	-1.26	-1.01	-0.36	-0.28	-1.95	-0.74	-0.72	-0.28	na	-0.67	-0.42	-0.23	-0.24	-0.06	-0.19	-0.22	0.05	0.09	-0.14	0.09	-0.01	-0.77	2.09	-0.65	2	-1.38	na	2.11	-1.06	0.93	1.4	-0.31	-0.21	0.72	-1.13	0.54	-1.12
Tandutinib	0.49	0.34	0.33	-0.02	-0.35	-0.34	0.44	0.64	-0.63	3.76	0.24	0.43	-0.4	0.48	-0.22	1.78	2.32	-0.21	-0.42	0.18	na	0.13	-0.5	1.5	2.04	-0.08	-0.04	-0.06	0.08	na	0.83	0.11	0.31	-0.15	-1.42	0.27	0.42	-0.35	na	-1.6	-0.53	-0.02	-1.58	-1.27	0.12	-0.67	-0.54	-0.38	-1.99
Motesanib	0.14	-0.35	0.24	-0.27	0.67	-0.65	-0.3	0.95	-1.25	4.44	-0.73	-0.72	-0.94	-0.51	-0.02	-0.65	-0.83	-1.08	0.09	-0.46	na	-0.15	0.02	-0.08	0.16	0.57	0.3	0.18	-0.04	na	-0.41	0.91	-0.12	-0.34	-0.06	-1.11	0.53	1.53	na	-1.37	0.14	-0.05	0.22	-0.18	0.56	-1.23	-0.38	-0.45	-0.26
Cabozantinib	-0.38	-0.15	0.87	-1	-0.44	-0.49	1.74	0.53	-0.91	2.15	-0.43	0.17	-0.75	-0.31	-0.37	-0.04	3.42	0.06	-0.39	-0.4	1.72	-0.29	-0.44	0.09	0.01	0.16	-0.08	-0.78	-0.32	-0.4	-0.58	0.24	-0.03	-0.29	-0.85	-0.6	3.58	0.35	-0.02	-0.67	-0.22	-0.4	-0.02	-0.73	-0.31	-0.26	-0.69	-0.65	-0.23
AMG-900	2.35	0.09	na	-1.16	-0.08	na	0.24	-1.16	-1.16	na	-1.16	2.51	0.21	0.48	0.34	0.72	0.33	0.73	1.25	0.3	na	0.22	0.1	2.51	0.7	0.29	0.52	0.18	0.42	na	-1.16	0.49	0.34	-0.87	-1.16	-0.22	-1.16	-0.8	na	-0.17	2.05	0.34	na	-1.16	-0.08	-1.16	-1.16	-1.16	na
VE-821	0.59	-1.05	na	0.7	-1.05	-0.43	-0.45	0.42	-1.05	0.59	-0.81	-1.05	0.6	0.51	0.57	0.56	-1.05	-1.05	1.11	0.51	na	na	-1.05	1.27	0.94	-1.05	0.1	0.62	-1.03	na	-1.05	-1.05	-1.05	-1.05	-1.05	-0.43	3.91	-1.05	na	0.59	0.66	-0.3	0.89	-0.33	0.39	-1.05	-1.05	0.48	-0.72
Rabusertib	0.93	-0.34	0.33	-0.2	-2.02	-0.8	1.4	1.33	-0.29	-1.03	-1.07	-0.95	0.77	-1.16	-0.81	-0.9	-0.12	-1.13	1.32	0.67	1.03	1.06	-0.36	1.7	-0.31	-0.61	1.23	0.48	-0.83	-0.03	-0.84	-0.11	1.04	-0.61	-1.11	-0.45	1.1	-1.72	0.66	-0.3	0.14	-0.84	-0.25	-0.07	0.02	-0.62	0.47	0.81	0.45
Teglarinad	-0.06	-0.72	-0.19	-0.73	0.71	-1	1.03	1.58	0.44	-1.06	0.67	0.47	0.06	1.32	1.58	1.09	1.07	1.58	1.32	-0.54	-0.53	-0.35	1.32	0.78	-0.44	-1.01	0.84	-0.98	-0.97	-0.23	-0.84	-0.94	1.58	-0.37	-0.61	-0.91	-0.14	-1.03	-0.63	-1.13	0.65	0.54	0.11	-0.67	-0.78	-0.63	1.58	-0.98	1.05
Panobinostat	0.65	-1.19	0.65	-4.75	0.65	-0.12	0.33	-0.95	-0.93	-0.05	0.52	0.52	0.31	0.65	-2.73	0.65	-0.51	0.65	0.68	0.59	0.63	0.65	0.3	0.65	0.22	0.65	0.39	0.32	0.41	0.43	-0.26	0.65	0.65	-0.17	-0.79	0.3	0.63	-1.34	-0.95	0.38	0.65	0.65	-0.25	0.26	-0.19	0.65	0.65	0.14	-0.67
brigatinib	0.79	0.21	-0.13	-0.67	-1.47	-0.24	-0.33	-0.57	-0.73	-0.26	-1	0.58	-0.31	0.11	-0.62	1.3	-0.3	0.34	-0.09	0.34	-0.8	-0.7	-0.32	4.63	0.38	-1.12	-0.28	-0.14	-1.16	-0.63	-1.16	-0.22	0.15	-0.09	0.83	-0.08	2.52	1.02	-0.02	0.2	-0.24	0.86	0.31	-0.34	0.25	0.58	-0.62	-0.16	-1.84
Pevonedistat	1.93	-0.98	-1.24	-1.4	1.69	0.54	0.8	0.1	-1.09	-1.35	0.53	0.57	-0.34	1.42	-0.27	0.53	0.16	-0.4	0.8	1.03	0.7	0.75	-0.65	1.55	1.64	-1.38	0.41	0.39	-0.49	0.85	0.22	1.51	-0.68	0.35	-1.37	-0.38	na	0.76	0.08	-1.23	0.79	-0.39	-0.85	-0.33	-1.21	-1.23	0.33	-0.94	-1.98
Silmitasertib	0.17	-0.86	2.82	-0.01	-0.22	-0.57	-0.17	0.28	-0.33	0.87	0.88	-0.86	-0.03	0.05	-0.39	-1.28	-0.54	-0.37	0.12	-0.27	-0.35	-0.34	-0.13	0.33	0.31	0.4	0.78	0.02	-0.38	0.44	-0.71	0.49	-0.14	-1.7	-0.57	-0.48	3.23	0.52	0.07	0.95	-0.56	0.34	-0.59	1.16	0.28	-0.43	-0.82	-0.3	-0.41
CUDC-305	0.99	0.16	-1.49	-2.45	0.28	-0.65	0.52	-1.04	-0.55	-1.11	-0.13	0.76	-0.26	0.73	0.68	1.11	1.02	0.72	1.01	1.16	0.96	1.1	0	1.24	0.61	0.57	0.28	-0.61	0.08	-0.1	0.44	0.56	0.58	0.54	-0.94	-1.7	0.9	-1.24	0.51	-1.61	0.74	0.5	0.22	0.09	-2.96	-0.69	0.66	0.68	-0.13
TAK-733	-1.34	0.7	-0.87	-1.17	-1.29	-1.1	-1.21	-0.72	-0.84	-0.8	-0.23	1.19	1.19	1.19	-0.54	1.19	0.9	1.19	-1.18	1.19	0.25	-1.3	-1.06	-0.94	0.69	1.19	1.19	1.19	1.19	0.87	1.19	1.19	1.19	0.15	0.71	0.61	1.18	-0.38	0.99	1.05	-1.06	-1.16	0.41	-1.2	-0.87	1.19	-1.01	-1.23	-1.17
Avagacestat	0.61	-0.38	0.03	-0.56	0.62	-0.32	-0.12	-0.26	-1.18	-0.25	-1.18	0.01	-1.18	-0.72	-1.04	0.55	0.5	-1.18	1.17	0.46	-0.05	1.09	1.74	na	0.69	-0.36	0.26	-0.14	-0.66	1.68	0.31	0.54	0.54	0.05	-0.88	-1.18	na	-1.18	-0.04	-1.18	0.31	-0.56	-0.79	0.29	0.02	-1.18	-0.49	-1.18	-0.65
Sonidegib	-1.08	-0.54	-0.57	-0.64	2.08	0.59	1.15	-0.37	0.63	-0.5	0.07	-1.08	-0.74	1.42	-1.08	-0.89	-0.34	0.01	-1.8	-0.06	1.51	-0.92	-0.09	-2.15	0.33	-0.58	-1.12	-1.34	-1.22	0.88	-0.57	-0.15	0.61	0.95	0.32	-1.03	2.42	-0.9	0.83	-0.56	0.59	0.2	0.08	0.62	0.89	-1.24	0.12	-0.75	0.18
Sonidegib	-0.57	-0.2	-0.44	-0.54	2.05	0.95	1.39	-0.04	-1.03	-0.33	-0.22	-0.94	-0.58	1.38	-0.7	-0.54	0.09	-0.43	-2.23	-1.12	1.67	0.27	-0.21	-3.21	0.41	-0.37	-0.89	-1.05	-0.69	0.95	-0.29	-0.3	0.79	0.56	1.15	-0.67	2.47	-0.42	-0.27	-0.29	0.58	0.01	-0.18	0.98	-0.16	-0.91	-0.07	-0.55	-0.38
CCT-128930	0.05	-1.06	0.74	0.04	1.28	-0.81	1.1	0.43	-0.41	2.6	0.18	0.13	0.15	-0.18	-0.57	-0.11	0.48	-0.23	0.3	0.06	-0.12	0.66	-0.42	-0.03	-0.12	-0.7	-0.75	-1.56	-0.98	-1.51	-1.32	-0.51	0.03	-0.36	0.75	0.54	1.82	-0.53	-0.1	0.45	0.71	-1.23	1.96	-1.22	-1.69	-0.79	-1.2	0.46	-1.07
By-Product of CUDC-305	1.36	-0.66	-1.33	-0.62	-0.14	-0.09	-0.03	-0.56	-1.3	-1.87	-0.16	1.34	-0.2	1.17	1.37	na	1.28	1.3	0.17	1.12	1.16	0.93	-1.42	1.61	0.26	0.52	0.9	-2.24	-0.19	-0.27	-0.66	-0.2	0.7	0.46	-1.22	-0.47	-2.66	-1.46	1.02	0.46	1.27	-0.18	-0.01	-0.07	-0.19	-0.13	0.78	1.03	-0.48
Vemurafenib	-0.5	-0.36	0.29	-0.51	-0.54	-0.61	-0.11	-0.35	-0.65	-0.07	-0.26	2.23	-0.56	-0.42	-0.43	1.88	-0.39	-0.9	-0.34	-0.31	-0.35	-0.32	-0.34	0.01	0.25	2.88	2.34	-0.37	2.39	0.86	2.24	2.64	1.76	-0.27	-0.68	-0.71	-0.11	-0.84	-0.75	-0.46	-0.2	-0.7	-0.29	-0.74	-0.62	-0.91	-0.61	-0.39	-0.66
SCH-1473759	0.47	-0.06	0.57	0.02	-0.32	0.18	0.01	0.73	-0.66	1.16	0.38	1.21	-0.35	1.02	-0.36	-0.33	0.28	1.16	1.18	na	na	-0.02	-3.08	1.18	1.04	-2.04	0.09	0.41	-2.64	-1.2	-2.01	0.16	-0.44	-0.11	-1.95	0.11	1.04	1.17	-1.09	-0.02	0.06	0.57	0.48	-0.01	1.15	-0.28	0.08	0.54	-2.46
MK-8033	1.03	-1.03	0.5	0.19	0.08	-0.88	2.27	-0.36	-1.13	1.24	-0.78	-0.02	-0.01	-0.08	1.23	0.12	1.06	0.07	1.13	0.32	na	0.06	0.39	2.45	0.08	-0.5	0.3	0.35	-0.16	0.48	-0.09	0.08	2.45	-0.98	-2.43	-0.22	3.03	-0.03	-0.44	-0.9	-0.09	0.53	-0.61	-0.32	0.45	-1.03	-0.39	-0.94	-1.17
Vertex ATR inhibitor Cpd 45	2.11	-0.74	0.74	-0.96	-1.27	-0.7	-0.35	0.3	-1.3	1.8	0.16	1.42	2.3	0.12	0.63	0.73	-1.09	0.41	0.88	0.68	na	0.3	-1.69	1.61	0.6	-0.95	0.4	-0.45	-0.12	0.74	1	-0.03	0.22	0.38	-2.16	-1.12	-0.09	-1.17	0.2	-1.21	0.4	-1.65	0.37	-0.36	-0.68	-1.11	-1.01	-0.44	-0.51
TAK-960 analog	1.01	-0.26	-0.1	-0.86	-1.13	-0.73	0.22	-0.12	-0.22	0.1	0.71	0.81	0.68	0.66	-0.5	0.86	0.89	0.88	0.91	1.07	0.86	0.8	-1.19	0.88	0.62	-1.46	0.68	0.99	0.02	0.15	-0.32	0.02	1.15	0.62	-1.14	0.55	na	-0.79	0.78	-2.35	0.8	1.17	-0.54	0.74	-2.43	0.56	0.65	0.72	-0.44
BMS-536924	1.34	-0.11	0.04	-0.45	-1.17	-0.55	-0.8	-0.3	-0.96	-0.05	-0.36	1.93	-0.32	-0.35	-0.56	2.42	3.66	0.04	-0.9	2.85	-0.62	-0.68	-0.7	1.4	0.9	-0.37	0.15	-0.52	-0.59	-0.58	0.91	-0.67	0.02	0.16	-0.34	-0.6	na	0.94	-0.14	-0.26	0.66	-0.42	0.16	-1.42	-1.18	0.41	-0.71	-1.01	-0.83
ITRI-260	1.34	-0.4	-0.42	-0.62	-1.36	-0.6	-0.8	-0.11	0.13	0.72	-0.07	0.69	-0.29	0.23	-0.01	0.61	4.54	0.65	0.05	-0.68	-0.11	1.09	-1.08	na	0.66	-0.67	-0.52	-1.26	-0.65	-0.49	-0.75	-0.87	-0.46	0.37	-1.47	0.17	na	-0.22	-0.38	-0.41	0.78	0.3	0.68	-1.13	-0.47	-0.75	0.31	0.05	-1.26
Ibrutinib	-0.5	-0.54	-0.49	-0.32	0.26	0.03	-0.49	-0.4	-0.58	-0.04	-0.35	-0.84	-0.92	-0.74	-0.78	-0.33	-0.56	-0.9	-0.5	-1.11	-0.1	-0.12	-0.39	-0.59	-0.14	-0.77	-0.48	-0.91	-0.76	-0.39	-0.41	0.21	-0.49	-0.74	1.78	-0.79	0.48	-0.12	-0.76	2	-0.85	2.37	0.93	-0.35	-0.45	-0.8	-0.39	2.95	-0.14
KHK-Indazole	1.85	-0.23	-0.28	-0.38	-0.31	-0.31	0.3	-0.45	-0.81	-1.25	0.47	0.54	0.59	0.22	0.18	0.49	4.06	0.54	-0.36	1.66	-0.23	-1.03	-0.14	-0.02	0.13	-0.42	-0.18	-0.64	-0.46	-0.33	0.18	-0.03	0.38	0.14	0.8	0.29	2.74	1.03	0.26	-0.61	0.29	-1.29	-0.88	-0.68	-1.3	0.41	-0.37	-1.46	-0.56
TAK-901	1.22	0.43	0.83	-0.6	0.4	0.27	-0.57	0.29	0.26	1.05	0.1	1.69	-0.45	1.06	-2.5	0.31	1.41	0.65	1.21	-0.14	0.96	0.29	-0.65	1.86	0.57	-0.31	-0.67	-0.42	-0.3	-0.54	-0.29	-0.01	-0.04	0.53	-0.62	0.22	0.98	-0.3	0.09	-0.63	1.01	0.55	0.82	0.31	0.27	0.05	-0.59	-0.52	-3.32
ONX-0914	0.81	0.22	0.06	0.68	0.2	0.21	0.49	0.41	-0.76	0.54	0.11	-0.03	0.54	0.51	-2.86	-0.11	0.62	0.32	1.41	0.61	0.11	1.59	0.8	1.48	0.7	0.08	0.07	0.14	0.33	0.52	0.05	0.49	1.26	-0.42	-0.43	0.44	0.27	0.32	0.42	-1.36	-0.34	0.08	-0.26	0.42	0.28	0.12	-0.11	-0.25	-4.08
ST-3595	0.42	-0.29	-1.46	-0.59	-0.56	-0.11	1.63	-0.01	-1.15	-0.49	-0.27	-1.1	0.38	0.83	0.78	-1.6	-0.24	0.22	3.72	1.44	-0.86	1.03	0.31	1.03	0.92	0.39	-0.54	-2.03	-1.16	-0.22	-0.99	-0.28	-1.12	1.24	-1.05	-0.43	-0.32	-0.06	-0.6	-0.69	2.17	0.14	0.2	0.66	1.09	-0.76	0.01	-0.3	0.63
Des-fluoro-TAK-960	0.84	0.46	-0.17	-0.45	-0.84	-0.09	-0.07	0.38	0.06	0.29	0.84	0.84	0.53	0.74	-1.37	0.84	0.84	0.84	0.99	0.84	0.84	0.84	-0.42	0.84	0.52	-2.23	0.6	-2.14	0.21	0.13	-0.83	0.28	0.69	0.43	-1	0.52	-0.48	-2.37	0.76	-0.29	0.58	0.76	-0.74	0.84	-1.07	0.49	0.65	0.67	-1.79
CH-5132799	2.35	-0.83	0.87	0.12	2.41	-0.65	0.42	-0.47	-1.09	1.37	-0.84	0.05	-0.37	-0.02	0.25	0.56	-1.4	-0.85	-0.81	0.26	-2.24	-0.4	-1.5	-1.27	0.28	0.1	-0.14	-1.16	-0.24	-0.91	0.19	0.32	-0.47	0.27	0.21	-0.37	1.54	0.45	-0.91	0.07	0.63	-1.34	2.07	-0.17	-0.54	0.15	-0.59	1.17	-1.09
TAK Plk inhibitor	1.82	0.47	-0.24	-1.38	-1.78	0.16	0.28	-0.17	0.25	0.5	0.57	0.84	0.71	0.73	-0.95	0.7	0.71	0.78	1.71	0.84	0.62	0.68	0.3	0.74	0.54	-0.9	0.66	0.52	-0.54	-0.34	-0.55	-0.96	1.13	0.56	-1.7	0.45	-0.04	-1.37	0.73	-1.71	0.69	1.01	-0.52	0.64	-0.36	0.41	0.69	0.25	-1.86
CT-32228	0.4	-0.21	0.43	0.26	-3.41	-1.54	0.49	0.49	0.06	0.68	0.41	0.46	-0.32	0.44	0.31	0.55	0.38	0.49	0.45	0.66	0.46	0.09	0.01	0.62	0.16	0.26	0.52	0.05	-0.27	0.47	na	0.24	0.9	0.17	-1.25	0.02	-1.52	-1.37	0.18	na	0.52	0.68	-0.44	0.66	-0.67	-0.88	0.09	0.39	0.57
RO-4987655	-1.17	0.33	-1.07	-0.97	-1.18	-1.1	-1	-0.79	-0.52	-1	0.2	1.33	1.3	1.16	-0.66	1.33	0.79	1.33	-1.27	1.33	-0.12	-1.26	-1.08	-1.06	0.57	1.33	1.33	1.34	1.33	0.05	1.33	1.33	1.31	0.12	0.76	0.37	1.09	-0.28	1.08	0.38	-0.92	-1.03	0.6	-1.17	-0.69	1.33	-0.91	-1.1	-1.05
SB-1317	0.83	-1.13	0.28	-0.6	-0.11	-0.01	0.71	0.55	-0.52	-0.18	0.12	1.43	-0.17	0.89	0.36	0.05	0.56	0.29	0.11	0.83	-1.68	-0.29	-1.95	1.8	1.27	-0.83	0.12	-0.35	0.29	-0.06	-1.44	0.17	0.3	0.11	-0.73	0.16	-1.17	0.68	-0.53	0.08	0.52	-0.9	1.27	0.74	-2.07	0.67	0.04	-4.11	-0.47
MK-0752	-0.05	-0.7	-0.7	-0.05	1.03	-0.7	-0.7	-0.7	-0.7	-0.7	-0.7	-0.7	-0.7	1.08	-0.7	-0.34	0.18	-0.7	-0.7	0.77	-0.7	0.59	0.91	-0.7	-0.54	0.04	0.4	0.19	-0.7	1.64	0.63	-0.02	-0.48	0.12	0.21	-0.7	2.78	-0.44	0.89	-0.7	0.51	0.17	-0.7	-0.37	0.76	-0.7	-0.7	-0.7	-0.7
PF-477736	0.68	-0.3	0.81	0.7	-2.33	0.45	0.53	1.1	-0.09	0.37	0.22	-0.35	0.14	0.26	-2.18	-0.67	-0.77	0.06	2	0.48	0.78	0.49	-1.22	1.65	0.45	-0.92	0.9	0.78	-1.87	-0.14	-1.41	0.11	0.6	-1.32	-1.79	0.25	1.43	-0.38	0.54	0.63	-1.41	0.35	-0.03	0.65	0.81	-0.59	0.55	0.45	-2.01
Pluripotin	-2.01	0.62	0.17	-0.12	0.09	0.29	-1.66	-0.08	-1.25	0.61	0.35	0.86	-1.9	0.28	-1.11	0.62	-1.49	-0.1	-3.05	0.07	1.22	-0.81	-2.04	0.41	1.01	1.08	0.67	0.62	0.41	-1.39	0.59	1.05	0.37	-0.02	na	-0.38	1.12	0.48	-0.18	0.42	-0.44	0.88	0.87	0.05	na	-0.08	0.31	0.48	-2.4
Crenolanib	0.16	-0.03	0.21	-0.13	-2.12	-0.1	-0.96	0.78	-0.64	1.4	0.43	0.95	-0.08	1.19	-0.35	-0.18	4.42	-0.25	0.24	0.35	0.19	0.53	0.21	1.34	0.67	-0.29	-0.39	-0.77	-0.38	0.1	-0.09	-2.19	-0.23	0.35	-0.23	0.41	-1.61	-0.29	0.19	-0.09	0.16	0.81	-0.56	0.07	-0.16	-0.31	-0.14	-2.08	-1.17
JZL-195	0.59	-0.74	-0.74	-0.18	1.53	-0.74	-0.29	-0.74	-0.74	-0.74	na	-0.29	-0.74	0.5	-0.74	0.87	-0.01	-0.74	0.55	1.31	0.67	-0.03	2.56	0.87	-0.27	-0.74	-0.74	-0.74	-0.74	1.46	-0.09	2.61	-0.74	0.02	0.28	-0.74	2.93	-0.74	0.07	na	-0.72	0.92	-0.74	-0.74	1.23	-0.74	-0.74	-0.74	-0.74
EMD-534085	1.34	0.24	0.44	-0.06	-0.03	-0.3	0.37	0.39	-0.34	0.06	1.13	1.21	0.15	1.3	-0.63	0.1	0.11	0.93	0.58	0.51	0.94	-0.02	0.48	1.3	-1.21	-0.29	1.3	0.52	-0.93	0.76	-2.14	0.16	1.5	0.43	-1.97	-0.94	-0.77	-2.15	-0.2	0.81	0.57	1.18	-0.29	0.18	-1.27	-0.32	0.26	1.28	-1.7
AT-13387	1.63	-0.22	-1.37	-1.54	0.02	-1.83	0.65	-0.95	-0.75	-1.5	0.07	1.7	0.41	1.19	0.69	1.47	1.23	1.51	0.96	0.44	0.41	0.54	-0.79	1.47	0.57	0.19	0.02	-0.63	-0.38	-0.21	-0.29	0.15	0.74	0.29	-1.34	-0.57	-0.32	-0.56	-0.22	-1.55	1.54	0.08	-0.01	-0.23	-2.39	-0.39	0.08	1.38	-0.68
LOR-253	-0.46	0.46	-2.25	0.36	-0.54	0.82	-0.52	-0.32	-0.16	-1.03	1.56	0.34	0.9	1.29	-0.63	-0.95	-0.69	-0.3	1.39	0.16	-0.49	0.44	-1.82	1.6	2.27	0.12	0.35	-1.16	-0.1	0.46	0.06	-0.1	-0.66	-0.68	-0.26	0	0.22	0.44	-0.57	2.34	-0.47	-0.42	-0.33	0.22	2.4	-1.38	0.81	0.51	-1.42
AS-703569	0.27	-0.1	0.64	0.14	-2.08	-0.03	0.86	0.51	-0.98	0.94	0.19	1.15	-1.52	0.81	0.5	0.38	-0.35	0.77	1.15	-1.68	-0.7	na	-1.44	1.15	0.7	na	na	na	-1.86	-1.47	-1.83	na	-1.34	1.17	na	-0.14	0.7	0.93	-1.34	na	1.15	0.41	0.6	-1.33	-1.38	0.46	-0.13	0.5	-0.61
PF-04217903	-0.17	-0.17	-0.17	-0.17	-0.17	-0.17	7.18	-0.17	-0.17	-0.17	-0.17	-0.17	-0.17	-0.17	-0.17	-0.17	-0.17	-0.17	-0.17	-0.17	-0.17	-0.17	-0.17	-0.17	-0.17	-0.17	-0.17	0.38	-0.17	-0.17	-0.17	-0.17	-0.17	-0.17	-0.17	-0.17	1.91	-0.17	-0.17	-0.17	-0.17	-0.17	-0.17	-0.17	-0.17	-0.17	-0.17	-0.17	-0.17
Dinaciclib	0.48	0.48	na	0.48	0.48	0.48	-0.4	0.48	0.24	0.48	0.48	0.48	0.48	0.48	-1.71	0.48	0.48	0.48	0.48	0.48	-0.28	0.48	0.48	0.48	0.48	-0.32	0.48	0.48	0.48	0.48	-0.56	0.48	0.48	-1.24	na	0.48	-0.76	-0.4	0.48	0.12	0.48	0.48	0.48	0.48	0.32	0.48	0.48	-1.74	-5.15
BP-1-102	0.35	1.23	0.07	-0.58	-0.43	0.1	-1.2	-1.27	-0.61	-1.07	1.23	-0.63	1.08	0.93	0.89	0.98	-1.18	1.24	1.27	0.77	1.05	0.66	1.13	1.24	1.33	0.45	0.75	0.77	1.22	-1.05	1.52	0.45	0.61	-0.97	-1.09	-0.76	1.64	-1.42	-0.57	-0.28	-1.32	0.9	1.15	-0.99	-0.88	-1.2	0.61	-1.19	-1.28
AZD-5363	0.61	-1.22	1.48	1.2	1.39	-1.08	1.34	1.42	0.15	2.2	0.51	-0.46	-0.29	-0.44	-1.38	-0.04	0.33	-0.93	0.83	-0.91	-1.43	1.17	-0.98	-0.1	-0.86	0.42	-0.35	-0.68	-0.24	-0.78	-0.23	0.57	0	-0.51	-0.22	0	2.04	-0.28	-0.6	-0.93	0.6	-0.71	1.67	-1	-1.11	-0.38	-1.23	1.02	-1.73
Alectinib	-0.25	-0.16	0.14	-0.12	-0.58	-0.18	-0.78	-0.35	-0.26	0.31	0.01	-0.43	-1.39	-0.32	-0.47	0.7	1.68	0.46	0.71	-0.28	-1.3	-0.2	1.05	5.43	-0.22	-0.08	-0.21	-0.83	-0.45	0.28	-0.67	-1.03	-0.1	-0.01	-0.15	0.6	1.47	-0.32	-0.86	-0.69	-0.09	0.2	-0.72	-0.27	0.92	-0.13	0.88	-0.23	0.36
TAE-684	1.71	-0.01	-0.74	-1.03	-0.77	-0.14	-0.89	-0.64	-1.02	-0.25	-0.33	1.71	-0.4	0.63	-0.96	2.3	0.65	0.69	0.47	0.72	-0.82	-0.13	-0.26	4.01	0.7	-0.6	-0.47	-0.6	-0.85	-0.63	-0.53	-0.49	0.56	0.52	0.22	0.5	2.54	0.39	-0.38	-0.6	0.14	0.27	-0.65	-1.09	0.68	0.06	-1.03	-0.9	-0.57
ARRY-162	-1.1	0.35	-0.81	-0.94	-1.1	-0.89	-0.98	-0.63	-0.15	-0.95	-0.32	1.44	1.33	0.65	-0.93	1.35	0.55	1.25	-1.1	1.5	-0.42	-1.1	-0.92	-0.87	0.59	1.7	1.45	1.67	1.36	0.57	1.44	1.44	1.19	-0.24	0.49	0.28	0.98	-0.36	0.77	0.68	-1.1	-0.96	-0.12	-1.1	-0.34	1.46	-1.1	-1.07	-1.1
(+)-JQ1	1.05	-0.12	0.93	-0.45	0.37	-1.95	0.3	-0.05	-0.04	1.9	-0.96	0.3	0.3	0.19	0.43	0.68	-0.93	-1.91	-0.06	1.05	-0.16	-0.67	0.94	0.61	0.65	-1.94	0.21	-1.48	-0.79	1.22	0.41	1.12	0.35	-0.14	-1.05	0.57	1.91	-1.02	0.19	-0.21	-0.62	0.77	-0.2	-0.47	1.04	-1.88	-0.26	-0.17	0.11
BMS-777607	0.02	0.24	0.86	-0.63	-0.43	-0.34	2.51	0.07	-1.38	1.3	-1.31	1.25	-1.74	0.42	-0.31	0.19	3.24	0.5	0.85	-0.73	0.63	0.36	-0.68	0.29	0.42	0.03	0.81	-0.64	0.19	-0.24	0.31	1.12	0.25	-0.16	-1.35	-0.55	2.53	-0.3	-0.31	-1.44	0.56	-0.52	-0.86	-1.23	-0.97	-0.52	-0.71	-0.43	-0.58
Apitolisib	1.65	-1.14	1.48	1	2.07	-0.38	0.72	-0.48	-0.9	2.23	-0.96	-0.54	-0.6	-0.63	-0.62	-0.19	-1.17	-0.79	-0.93	-0.29	-3.35	0.09	-0.39	-0.68	-0.22	1.31	0.58	-0.34	0.2	-0.19	0.14	0.46	-0.27	-0.4	-0.45	-0.25	2.55	-0.08	-0.24	-0.54	0.39	-0.05	1.3	-0.25	0.03	0.18	-0.61	0.35	-1.22
GSK-2126458	0.51	-2.1	0.54	0.51	0.51	-0.19	0.51	0.51	0.09	0.51	-0.19	0.51	0	-0.26	0.51	0.51	-1.45	-0.92	-1.19	0.51	-5.54	0.51	-1.41	-0.76	0.4	0.51	0.51	0.51	0.51	-0.26	0.51	0.51	0.23	0.51	0.07	0.15	0.51	-0.81	-0.47	0.51	0.51	0.43	0.51	0.34	-0.88	0.51	-0.47	0.51	-1.09
Dabrafenib	-0.49	-0.05	-0.73	-0.58	-0.47	-0.68	-0.71	-0.6	-0.78	na	-0.64	1.99	-0.44	-0.37	-0.45	1.99	-0.44	-0.44	-0.41	0.08	-0.46	-0.46	-0.45	na	0.99	1.99	1.99	na	1.99	1.77	1.99	1.99	1.85	-0.47	na	-0.65	-0.61	-0.55	-0.16	-0.65	-0.52	-0.38	-0.66	-0.57	-0.67	-0.25	-0.67	na	-0.68
BMS-599626	-0.94	0.48	-0.26	-0.59	1.47	-0.41	-0.17	-0.86	-0.64	-0.41	-0.07	-0.03	-0.92	-0.08	-0.25	0.04	-0.88	-0.8	-0.84	-1.3	0.06	-0.48	-0.29	0.26	-0.1	-0.8	0.1	-1	-0.41	-0.13	-0.11	0	-0.74	-0.55	2.72	-0.88	1.58	-0.85	-0.91	2.52	-0.31	0.79	0.79	-0.33	-0.54	-0.62	-0.62	1.94	-1.01
Abexinostat	-0.26	-0.9	0.53	-1.33	0.92	-1.17	-0.02	-0.86	-1.12	0.59	-0.05	0.82	0.03	1.83	-3.37	0.13	-0.53	0.46	0.79	-0.49	-0.5	1.08	0.75	0.13	-0.41	1.92	0	-0.15	-0.3	0.54	1.85	0.62	0.38	-0.47	-0.67	-0.15	2.07	-1.64	-0.28	-0.68	0.01	1.56	-1.07	-0.32	-0.31	1.06	1.6	-0.33	-0.5
6-Bromoindirubin-3'-Acetoxime	-0.87	-0.4	3.13	0.09	-1.09	-0.37	-0.45	0.33	-2.09	0.03	-0.4	-0.2	-0.13	0.41	0.26	-0.46	1.2	-0.46	-0.08	-0.53	1.02	-0.36	-0.6	0.06	na	-1.81	-1.01	-0.13	-0.89	0.13	-0.87	0.02	-0.25	0.06	na	-0.7	-0.3	-0.37	-0.25	0.2	0.01	-0.2	-0.31	0.49	-0.08	-0.83	-0.31	0.89	-0.45
AZD-4547	0.3	-0.33	0.43	1.12	-1.2	-0.33	-0.48	-0.01	-1.18	0.4	0.01	0.1	-0.47	0.12	-0.79	0.16	3.23	0.11	0.07	-0.04	-0.05	0.07	-0.15	0.47	0.37	-0.25	0.32	-0.19	-0.58	0.04	0.58	-0.48	0.12	0.02	na	-0.51	0.62	0.01	0	-0.23	-0.04	-0.82	-0.13	-1.22	0.06	-0.2	-0.73	-0.5	-1.31
delanzomib	0.51	-0.14	0.41	0.49	0.47	0.16	0.32	0.61	-2.84	0.2	-0.45	0.17	0.32	0.56	-0.45	0.53	0.03	0.52	0.49	0.53	-0.21	0.59	0.49	0.58	0.49	0.58	0.51	0.5	0.49	0.51	0.47	0.36	0.67	-0.41	na	0.28	-0.46	0.49	0.43	-3.66	-0.74	0.57	-0.69	0.53	-0.33	0.26	-0.73	-1.15	-3.58
Brivanib	0.09	-0.77	-0.88	-0.35	-0.6	-0.48	0.47	0.49	-0.48	-0.38	1.32	-0.34	-0.61	1.64	3.87	0.61	-0.06	0.09	0.3	-0.66	0.98	-0.23	0.75	1.22	1.18	-0.56	-0.43	-1.57	-0.69	1.05	-0.9	-0.26	-0.36	-0.19	na	-0.66	-0.94	na	-0.52	-0.83	2.22	-0.26	-0.51	-0.62	-0.35	-0.76	-0.13	-0.84	-0.44
NVP-BGJ398	-0.05	0.15	0.56	0.89	-0.08	-0.04	-1.66	-0.26	-0.6	-0.91	0.47	0.19	-1.24	0.31	0.23	0.43	-0.67	-0.05	0.2	0.12	0.1	0.23	0.28	0.04	0.5	0.25	0.5	-1.17	0.23	-0.57	0.28	0.34	0.26	-0.31	na	-0.58	-0.02	na	-0.65	-0.12	0.23	-0.78	-0.56	-0.85	1.03	-0.48	-0.29	-1.29	-0.5
Pp-242	0.46	-0.43	0.63	0.32	1.62	-0.13	0.52	-0.48	-2.18	1.76	-1.12	-0.65	-1.13	-1.24	-0.59	-0.91	-0.47	-2.02	-0.6	-1.97	-1.15	-0.49	1.1	0.06	-0.48	2.13	0.29	-0.15	0.54	0.15	0.22	0.22	-0.11	-0.49	na	-0.73	1.87	0.52	-0.5	0.22	0.48	0.76	0.79	-0.12	0.93	-0.23	-0.49	0.37	-0.6
ZSTK-474	0.99	-1.86	1.62	0.87	1.15	-0.58	0.56	-0.3	-1.66	2.48	-0.5	-0.4	-0.87	-0.78	-0.35	-0.08	-1.06	-1.24	-0.5	-0.03	-2.76	-0.02	-0.01	-0.55	-0.37	0.77	-0.31	-1.16	0.34	-0.22	0.32	0.38	-0.23	-0.3	na	-1.19	1.85	-0.28	-0.6	-0.01	0.12	0.15	0.74	0.2	-0.34	-0.28	-0.37	0.24	-0.38
UNC-0638	0.41	0.43	-0.23	0.07	0.34	-0.41	0.82	1.02	-1.81	0.99	0.86	1.03	-0.47	0.36	-1.55	1.19	-0.04	0.62	0.52	0.18	0.61	0.6	0.78	0.64	0.86	0.74	1	0.57	0.99	1.01	1.03	-1.54	1.03	0.1	na	0.19	0.91	na	-1.34	-0.69	0.11	0.5	-1.59	-1.41	0.46	-0.87	-0.19	-0.97	-2.81
MK-2461	-0.44	-0.47	1.03	0.85	-0.07	-0.08	1.52	0.85	-0.56	0.68	0.7	-1.37	-2.2	0.23	0.08	-1.4	2.32	-0.04	-0.1	-0.84	-0.22	0.18	0.18	0.47	0.31	-0.42	0.27	0.55	-2.02	-0.52	-2.74	0.03	-0.49	-0.29	na	-1.21	0.77	0.69	0.72	0.21	0.08	0.48	0.45	-1.14	0.06	-2.37	0.15	0.2	-0.5
ARRY-380	-0.21	-0.25	-0.31	-0.24	2.28	-0.57	-0.3	-0.35	-0.73	-0.36	-0.19	-0.27	-0.41	-0.67	0.25	-0.26	-0.35	-0.64	-0.35	-0.67	-0.45	-0.28	0.15	-0.28	-0.18	-0.29	-0.27	-0.63	-0.17	0.17	-0.43	-0.12	-0.41	-0.3	na	-0.49	1.23	-0.42	-0.44	0.07	-0.5	1.61	-0.11	-0.27	-0.31	-0.45	0.28	5.81	-0.45
10058-F4	-0.29	0.32	0.08	-0.12	-0.48	-0.48	-0.12	-0.32	-0.09	-0.2	0.45	0.03	-0.44	0.06	0.26	-0.52	-0.26	-0.54	-0.06	-0.32	-0.9	-0.44	0.44	0.51	-0.56	-0.08	-0.28	0.28	-0.42	0.43	0.12	0.99	-0.82	0.19	na	-0.9	5.37	-0.05	-0.06	-0.54	0.1	0.88	-1.02	0.32	0.19	-0.47	-0.44	-0.48	-0.73
BAL-101553	0.39	0.17	-1.24	0.38	-3.23	0	0.69	0.53	-3.37	0.89	0.21	0.44	0.38	0.34	0.32	0.36	0.43	0.21	0.36	0.37	0.36	0.21	0.22	0.48	0.15	-3.46	0.53	na	na	0.4	-3.28	0.56	0.8	0.19	na	0.1	-0.01	-2.04	0.18	-0.59	0.33	0.46	-0.21	0.51	0.2	0.04	0.11	0.38	0.65
INK-128	0.86	-0.65	0.86	0.57	0.86	-0.04	0.86	-0.42	-0.87	0.86	-0.73	0.08	-1.15	-1.36	0	-0.65	-0.29	-1.38	-1.08	-4.79	-1.53	-2.06	0.86	0.53	-0.3	0.86	0.18	0.23	0.62	0.86	-0.07	0.86	0.29	-0.32	na	-0.06	0.86	0.48	-0.37	0.09	0.47	0.86	0.86	0.59	0.86	-0.05	-0.5	0.86	-0.71
SCH-900776	-0.71	-0.35	-0.4	1.14	-1.09	-0.96	1.25	1.82	-1.25	na	-0.78	-0.07	0.69	0.01	-0.81	-0.05	0.17	-1.02	1.6	0.26	0.31	1.24	-0.34	1.92	0.48	-0.47	2.13	-0.8	-1.29	-0.11	-0.79	-0.51	1.41	-0.84	na	-0.24	-0.57	-0.7	1.48	-0.9	-0.29	-1.33	-1.16	-1.03	-0.83	-0.8	-0.73	-0.16	-0.17
SM-406	-0.52	3.42	-0.24	3.24	-0.52	-0.52	-0.52	0.89	-0.52	0.65	-0.52	-0.2	-0.52	-0.52	-0.52	-0.04	-0.52	-0.52	-0.52	0.48	-0.49	-0.32	-0.11	-0.17	-0.52	1.62	-0.52	-0.01	-0.52	-0.48	-0.1	-0.52	-0.52	-0.52	na	-0.39	1.85	-0.52	0.3	-0.52	-0.52	0.79	-0.52	-0.37	2.58	-0.52	-0.43	3.04	-0.52
ONX-0801	2.49	-0.86	-0.86	-0.71	-0.86	1.19	1.51	1.16	-0.86	-0.86	-0.52	0.08	1.79	0.87	-0.86	-0.86	-0.86	0.28	-0.86	-0.86	-0.86	-0.22	-0.77	1.01	1.13	-0.86	0.97	-0.86	-0.86	0.44	-0.86	0.64	-0.45	1.24	na	-0.86	0.02	-0.86	-0.5	-0.86	1.36	-0.86	-0.86	-0.86	-0.86	-0.86	1.21	-0.86	0.54
ARQ-680	-0.41	-0.01	-0.12	-0.41	-0.61	-0.69	-0.71	-0.56	-1.12	0.65	-0.72	2.32	-0.49	0.24	-0.71	1.17	-0.61	-0.53	0.19	-0.31	-0.45	-0.58	-0.48	-0.16	0.41	2.89	2.2	1.45	2.3	0.3	1.95	2.51	1.61	-0.43	na	-0.9	-0.11	-0.36	-0.37	-0.47	-0.51	-0.42	-0.32	-0.44	-0.48	-0.77	-0.62	0.03	-1.41
Gandotinib	0.84	-0.22	0.44	-0.32	0.06	0.3	-0.37	-0.03	-1.87	1.32	-0.17	0.78	-0.15	0.76	-0.84	-0.12	3.94	0.25	0.97	0.67	1.21	-0.22	-0.41	1.83	0.2	-1.41	-0.4	-0.71	-1.17	-0.66	-1.13	-0.71	0.75	0.43	na	-0.41	-0.29	1.02	-0.32	-1.27	1.31	0.95	-0.59	-1.07	-0.92	-0.36	-0.9	-0.53	-1.41
Alectinib	-0.25	-0.31	-0.13	-0.07	-0.5	-0.17	-0.98	-0.21	-0.37	-0.04	-0.1	-0.63	-1.21	-0.37	-0.03	0.58	1.7	0.06	0.6	0.28	-0.59	0.42	1.47	5.46	-0.3	-0.05	-0.51	-0.96	-0.42	-0.2	-1.1	-1	-0.01	-0.18	na	-0.06	2.53	-0.27	-1.12	-0.44	-0.35	-0.29	-0.1	-0.26	-0.02	0.03	0.45	-0.42	0.16
Varlitinib	-0.53	-0.88	-0.45	0	1.07	-0.51	-0.31	-1.22	-1.26	-0.7	-0.91	-0.38	-1.22	-0.35	-0.46	-0.26	-0.22	-1.41	-0.06	-0.24	-0.21	0.12	0.23	-0.18	-0.27	-0.3	-0.22	-0.06	-0.49	0.09	-0.51	-0.04	-0.62	-0.46	na	-0.76	1.34	-0.21	-0.9	2.23	-0.94	1.76	1.68	0.18	-0.15	-1.22	0.2	2.72	0.2
MPC-3100	1.14	-0.21	-2.68	-0.4	-0.56	-1.17	0.64	-0.38	-0.66	-1.59	-0.52	1.04	0.47	1.12	-0.15	1.09	1.05	1.12	1.02	1.15	0.95	0.78	-0.43	na	0.87	0.35	0.37	-1.56	0	0.29	0.01	0.23	0.87	0.5	na	-0.66	na	-0.98	0.71	-2.68	1.11	0.57	-0.09	-0.25	-2.68	-0.56	0.74	0.83	-1.61
BMN-673	1.44	-0.79	-0.88	-0.59	-0.79	1.03	1.65	0.78	0.39	0.5	1.26	-0.79	-0.79	-0.03	-0.79	-0.79	-0.7	-0.28	1.05	0.83	-0.79	1.02	-0.79	3.58	0.66	-0.79	1.01	-0.79	-0.79	-0.79	-0.79	-0.79	-0.79	0.57	na	0.58	-0.28	-0.79	0.11	-0.79	2.53	-0.79	-0.79	-0.79	0.33	-0.79	-0.79	-0.31	-0.79
Ganetespib	0.52	0.3	-1.82	-2.49	0.16	-3.03	0.34	0.18	0.28	-1.9	0.23	0.22	0.23	0.6	0.38	-0.09	0.57	0.65	0.47	0.5	0.68	0.46	0.33	0.38	0.55	0.5	0.39	-0.29	0.34	0.36	0.4	0.48	0.41	0.37	na	-0.04	0.49	-0.83	0.25	-3.12	0.54	0.37	0.31	0.28	-3.69	-0.88	0.29	0.64	-0.07
YK-4-279	1.11	-0.58	0.27	-0.09	-1.32	-0.88	0.44	0.28	-0.66	0.14	-0.05	0.74	-0.77	1	0.81	1.34	1	1.32	0.07	1.44	1.52	-0.32	-0.16	1.62	-0.18	-1.25	1.22	0.01	-0.91	0.7	-1.73	0.92	2.04	0.32	na	-0.39	0.63	-2.32	-0.65	-0.9	0.73	1.51	-0.71	1.02	-1.49	-0.76	-0.44	-0.24	1.29
S-49076	0.46	-1.3	-1.59	0.86	0.58	-1.1	na	-0.46	-1.59	-0.78	-0.65	-0.01	-1.26	-0.01	0.37	0.1	3.73	0.06	0.27	0.05	0.45	0.36	1.18	2.78	-0.39	-0.46	0.16	-0.48	-1.11	1.13	-0.32	0.25	1.17	-0.17	na	-0.25	1.38	0.69	-0.27	-1.56	-0.07	0.2	-0.49	-0.12	0.54	-1.59	0.24	-1.55	-0.01
Bosutinib	-0.52	-0.5	0.02	-1.31	-0.6	-0.34	-1.11	-0.33	-1.61	0.73	-0.6	-0.01	-0.6	0.7	0.25	0.76	1.22	-0.64	-0.36	0	3.95	-0.17	-1.06	0.15	0.3	-0.13	0.18	-0.57	-0.27	-0.25	-0.1	-0.4	-0.19	-0.49	na	-0.98	-0.25	-1.86	-0.95	1.27	-0.81	1.3	1.58	-0.5	-0.95	0.29	-0.36	0.53	-0.97
PD 184352	-0.88	0.15	-1.18	-0.93	-0.88	-0.81	-0.76	-0.65	-0.34	-0.63	-0.41	1.66	1.04	0.18	-0.42	1.34	0.2	1.2	-0.86	0.99	-0.74	-0.92	-0.57	-0.86	0.09	2.42	1.83	1.08	1.86	-0.21	1.82	1.73	0.7	-0.35	na	-0.59	1.47	-0.79	0.05	-0.03	-0.7	-0.56	-0.15	-0.76	-0.51	1.62	-0.68	-1.1	-0.82
Gemcitabine elaidate	0.93	-1.6	-2.36	0.03	-0.09	0.63	0.59	0.7	0.39	-0.42	0.75	-0.04	-1.9	0.71	0	0.07	-2.27	0.17	0.76	0.64	-0.36	0.45	-0.03	0.82	0.39	0.59	0.87	-1.82	-2.3	0.48	0.41	0.48	0.56	0.72	na	0.65	-0.32	-0.4	0.79	-0.52	0.65	-0.21	-1.65	-1.64	-2.56	-0.7	0.93	-0.32	0.64
AZD-3514	1.37	1.19	1.01	-0.55	1.23	-1.46	0.65	-0.76	-0.21	2.08	-0.66	0.24	-0.82	-0.27	-0.28	0.74	-0.72	-1.93	-0.81	0.82	0.37	-1.09	1.54	1.28	0.05	0.26	-0.17	-0.79	-0.3	0.78	-0.09	1.92	0.26	-0.21	na	-0.07	na	-1.36	-0.25	-0.55	-0.62	1.77	-0.42	-0.14	0.85	-1.79	-0.65	-0.98	-1.02
ASP-3026	0.7	0.28	-0.01	-1.83	-0.27	-0.07	-0.11	0.23	-0.22	0.17	-0.05	0.32	-1.42	-0.21	0.21	0.94	-0.6	0.15	-0.41	-1.27	-1.14	-0.24	-1.18	4.53	0.74	0.36	0.03	-0.41	-1.18	-0.13	-0.87	-0.85	0.58	0.34	na	0.73	2.69	0.79	-0.82	-0.32	-0.68	-0.13	0.56	-0.69	-0.94	0.87	0.21	-0.27	-0.68
Refametinib	-0.58	-0.11	-0.09	-0.51	-0.55	-0.54	-0.5	-0.51	0.38	-0.4	-0.42	1.35	-0.17	-0.31	-0.54	1.16	-0.31	-0.25	-0.7	-0.3	-0.7	-0.71	-0.5	-0.66	0.6	2.24	1.34	1.02	1.31	0.89	1.23	1.96	0.8	-0.34	na	-0.53	4.97	-0.61	-0.34	-0.48	-0.4	-0.13	-0.04	-0.49	-0.8	-0.07	-0.75	-0.98	-0.81
Dacomitinib	-0.58	-0.3	-0.58	-0.72	0.48	-0.39	-0.5	-0.45	-0.59	-0.15	-0.38	-0.5	-0.57	-0.37	-0.18	-0.45	-0.63	-0.45	-0.14	-0.45	-0.45	-0.35	-0.56	-0.31	-0.49	-0.51	-0.47	-0.51	-0.51	-0.44	-0.47	-0.45	-0.38	-0.3	na	-0.61	1.58	-0.64	-0.76	2.81	-0.56	2.12	1.36	-0.22	-0.23	-0.25	-0.29	2.47	-0.39
ABT-348	0.04	-1.25	-0.12	-0.76	-1.36	-0.49	1.4	na	-1.17	-0.01	-0.19	2.5	-1.41	0.1	-0.36	-0.14	2.48	0.22	2.5	-0.58	1.5	1.82	-0.53	2.5	0.01	0.45	0.15	-0.33	-0.54	-1.17	-0.24	-0.35	0.09	0.38	na	-0.45	0.03	0.32	0.08	-0.35	1.44	-0.52	-0.15	-1.26	-0.19	-0.37	-0.15	-0.29	-1.87
GDC-0152	-0.54	2.03	-0.65	3.35	-0.52	-0.75	-0.21	1.75	-0.83	-0.04	-0.25	0.06	-0.05	-0.32	-0.52	-0.17	-0.22	-0.83	-0.17	0.06	-0.01	-0.25	-0.35	0.08	-0.23	0.43	-0.02	-0.09	0.02	0.21	2.55	0.23	-0.17	-0.58	na	-0.07	1.2	-0.83	-0.28	-0.53	-0.52	0.15	-0.68	-0.52	0.86	-0.83	0.31	3.99	-0.59
AEE-788	-0.5	-0.26	-0.27	-1.17	0.08	-0.39	-0.05	-0.25	-1.16	0.02	-0.16	-0.15	-1.34	-0.51	-0.43	-0.23	-0.77	-0.68	-0.38	-0.52	0.92	-0.45	-0.71	-0.36	0	-0.2	-0.21	-0.96	-0.21	-0.13	-0.23	-0.27	-0.21	-0.2	na	-0.69	1.81	-0.56	-1.31	2.6	-1.07	1.85	2.12	-0.75	-0.92	0.62	-0.69	1.33	-0.93
BYL-719	2.18	-0.91	0.37	-0.34	2.91	-0.8	0.05	-0.19	-0.72	1.09	-0.05	0.05	-0.99	0.03	0.53	1.23	-1.11	-0.33	-0.37	0.72	-1.52	0.12	-1.14	-0.74	-0.08	0.34	-0.73	-0.57	-0.31	-0.93	-0.72	-0.04	-0.61	0.08	na	-0.67	2.65	-0.38	-0.84	0.19	0.53	-0.52	2.7	-0.23	-1.01	0.91	-0.69	2.1	-1.08
CT-GSK183	1.76	0.29	-1.1	-1.17	-0.58	-0.33	-0.85	-0.26	-0.48	-0.58	-0.04	1.89	-0.17	0.38	0.19	2.36	0.22	0.6	0.05	1.85	0.1	0	-0.26	3.06	0.16	0.42	0.33	-0.32	0.39	-0.41	na	-0.22	0.48	0.43	na	-0.34	2.81	-1.05	-0.92	-0.46	-0.42	0.25	-1.08	-0.98	0.29	-0.24	0.05	-0.82	-0.7
ABT-199	-0.49	0.6	-0.34	-0.52	-0.57	-0.76	0.19	0.02	-0.75	-0.81	-0.35	0.44	0.33	-0.63	-0.46	-0.04	-0.38	-0.94	0	4.13	-0.71	0.25	0.61	-0.5	0.2	0.56	-0.1	0.77	1.25	0.75	0.4	2.42	0.34	0.04	na	-1.02	1.23	0.05	-0.5	-0.33	-0.14	-0.1	-0.43	0.12	-0.69	-0.49	-0.56	-0.52	-1.45
PHA-665752	0.5	0.72	-1.32	-1.46	-1.31	0.54	na	0.63	0.34	na	0.71	-1.38	0.52	0.57	0.61	0.74	2.08	0.65	0.47	0.38	0.39	na	0.57	na	0.61	0.59	0.53	-1.55	0.55	0.02	0.68	0.69	0.61	0.62	na	0.3	0.54	-1.69	-1.54	-1.53	0.6	-1.61	0.09	-1.44	-2.08	0.55	0.43	-1.93	-0.28
LY-2228820	-0.46	-0.39	-0.89	-0.77	0.03	-0.24	-0.28	-0.89	-0.43	2.01	-0.24	-0.41	-0.54	0.18	0.57	1.14	-0.46	-0.73	-0.59	-1.59	0.98	-0.45	1.7	-0.29	-0.66	1.27	-0.55	-0.97	-0.49	-0.31	-0.38	-0.57	-0.49	0.07	na	-1.05	3.54	-0.63	-0.81	-0.25	-0.12	-0.48	1.98	0.06	-1.13	-0.68	-0.43	0.81	na
BMS-911543	-0.44	0.6	1.97	-0.44	-0.44	-0.44	-0.44	-0.44	-0.44	3.14	-0.44	-0.44	-0.44	-0.44	-0.44	-0.44	4.03	-0.44	-0.44	-0.44	-0.44	-0.44	-0.44	1.07	0.17	-0.44	-0.44	-0.44	-0.44	-0.44	-0.44	-0.44	-0.44	-0.44	na	-0.44	-0.44	-0.44	-0.44	0.67	-0.44	-0.44	1.55	-0.44	-0.44	-0.44	-0.44	-0.44	na
CEP-14083	0.89	-0.81	-0.51	-1.75	-0.78	-0.84	-0.34	-0.12	-0.79	0.9	0.02	0.88	-0.6	0.51	1.05	0.54	-0.74	1.05	0.97	0.81	-0.95	-0.32	0.25	4.5	0.59	0.21	0.57	-0.37	-0.48	-0.38	0.47	0.29	0.33	0.65	na	-0.94	2.13	-0.5	-0.47	-0.55	0.82	-0.05	-0.37	-0.95	-0.81	-0.28	-0.31	-1.13	-0.99
MLN-2480	-0.59	0.34	-0.7	-0.66	-0.73	-0.8	-0.32	-0.6	-0.79	-0.69	-0.58	1.87	-0.33	0.71	-0.66	1.48	-0.64	-0.17	-0.67	0.68	2.07	-0.6	-0.4	-0.4	0.78	2.94	2.02	1.01	1.78	-0.02	2.05	2.17	0.95	-0.52	na	-0.73	1.26	-0.4	-0.15	-0.64	-0.61	-0.31	-0.16	-0.74	-0.62	0.27	-0.3	-0.91	-0.73
Ixazomib	0.39	-0.12	-0.71	0.71	0.64	-0.28	0.06	0.87	-2.54	0.06	-0.72	-0.52	0.33	0.82	-0.03	0.64	-0.11	0.53	0.69	0.56	-0.13	0.78	1.02	0.66	0.58	0.96	0.32	0.72	0.51	0.78	0.65	0.51	0.84	-0.62	na	-0.64	0.2	-0.89	-0.05	-3.34	-1.26	0.85	-0.72	0.75	-0.96	-0.68	-0.58	-1.49	-2.2
PD 173074	-0.26	-0.37	-0.13	0.57	-0.91	-0.28	0.08	0.65	-1.12	2.01	0.33	-0.65	-1.04	-0.02	0.11	0.18	-0.8	-0.65	0.19	0.66	0.29	0.27	-0.18	0.6	-0.1	0.67	0.24	0.09	-0.16	-0.42	0.76	-0.05	-0.17	-0.6	na	-1	0.59	0.61	-0.93	-0.28	-0.5	-0.46	0.11	-0.99	0.73	-1.22	-0.14	-0.18	-0.64
GSK-690693	1.04	-0.58	0.56	-0.02	na	-0.52	1.17	1.7	-0.47	2.58	1.39	-0.23	-0.66	-0.39	-0.63	-0.56	0.19	-0.31	1.72	-0.28	-0.32	1.94	-0.56	-0.35	-0.65	-0.4	-0.46	-0.09	-0.33	-0.44	-0.66	-0.39	-0.42	-0.49	na	-0.72	-0.19	-0.65	-0.73	-0.61	-0.28	-0.35	2.4	-0.05	-0.88	-0.81	-0.59	1.11	-1.53
BAY 61-3606	0.4	-1.54	-0.43	0.76	-1.54	0.07	-1.54	-0.16	-1.54	0.68	-1.54	0.61	-1.54	1.04	0.9	0.61	0.23	0.29	0.79	0.33	-0.04	0.01	0.21	1.33	0.8	-1.54	-1.13	0.79	-1.54	-0.07	-1.54	0.85	na	0.17	na	0.14	1.91	na	-0.63	0.69	0.32	0.39	1.06	-0.8	-1.54	-1.54	0.72	-1.54	-0.25
AEW-541	2.67	-0.26	-0.58	-0.42	-0.52	-0.3	-0.16	-0.03	-1.27	-0.05	-0.11	1.7	-0.33	-0.11	-0.17	3.1	-0.49	0.21	-0.29	2.48	-0.06	-0.36	-0.15	-0.3	0.18	1.16	0.01	0.02	0.17	0.19	0.99	-0.08	0.26	0.45	na	-0.16	3.26	-0.24	-0.98	-0.31	-0.37	-0.28	-0.68	-1.23	-0.71	0.58	-1.01	-0.81	-1.29
BMS-387032	1.41	0.22	-0.14	-0.07	0.09	0.33	0.33	0.43	0.12	0.6	0.3	1.18	0.04	0.83	-2.39	0.36	0.57	0.07	0.31	0.88	-0.16	0.02	0.35	1.75	0.44	0.17	-0.4	0.53	0.44	0.07	0.2	0.47	0.32	0.07	na	-0.01	0.74	-0.9	0.09	0.13	-0.08	0.32	0.25	0.18	0.19	0.12	0.13	-0.44	-4.32
Saridegib	0.69	0.01	-0.79	-0.86	1.6	-0.85	-0.97	-0.99	-0.93	0.74	-0.08	1.49	-1.18	0.54	0.2	1	-0.37	-1.06	0.01	0.58	0.82	0.54	na	1.14	0.81	-0.06	0.25	1.07	-0.69	1.17	0.63	-0.65	0.35	0.75	na	-1.13	3.74	na	-1.27	-1.06	0.79	-1	-0.78	0.95	na	-1.16	-0.87	-0.77	-0.82
Enzastaurin	0.6	-2.01	0.51	-0.15	0.16	-1.14	0.56	0.65	-1.7	2.27	0.46	0.61	-2.39	0.65	0.54	0.83	0.47	0.44	0.49	0.44	0.47	0.52	0.48	0.61	0.23	-0.74	0.34	0.66	0.2	0.64	0.26	0.23	0.94	0.22	na	-0.44	-1.5	na	0.01	-2.01	0.22	0.4	-0.36	0.48	0.92	-2.01	0.09	0.14	0.33
BMN-673	1.67	-0.69	-0.69	-0.63	-0.69	0.97	1.87	0.15	0.02	0.19	1.27	-0.69	-0.69	-0.59	-0.69	-0.69	-0.69	-0.03	1.4	0.4	-0.69	0.73	-0.69	3.02	0.76	-0.69	0.83	-0.69	-0.69	-0.69	-0.69	-0.69	-0.69	0.58	na	0.67	0.68	-0.69	-0.21	-0.69	3.1	-0.69	-0.55	-0.69	0.23	-0.69	-0.69	-0.69	-0.69
Birinapant	-0.32	2.63	0.03	1.46	-0.57	-0.57	-0.55	3.21	-0.57	0.9	-0.54	-0.34	-0.56	-0.57	-0.57	-0.38	-0.57	-0.57	1.1	0.49	-0.27	-0.45	0.26	0.18	-0.35	-0.55	-0.57	0.55	-0.57	-0.04	2.61	-0.57	0.47	-0.57	na	-0.05	0.47	-0.57	-0.39	-0.57	-0.57	0.43	0.8	-0.57	2.39	-0.57	-0.1	3.11	-0.57
AZD-2014	0.98	-0.53	0.47	0.5	1.62	-0.67	1.06	-0.25	-0.96	1.12	-0.49	-0.28	-0.51	-1.28	-0.4	-1.06	-0.51	-0.97	-0.42	-3.12	-1.36	-0.67	1.1	0	-0.73	1.53	-0.22	-0.68	0.9	-0.48	0.54	0.24	-0.32	-0.29	na	-0.46	1.94	0	-0.8	0.03	0.62	0.74	1.45	-0.27	2.02	0.33	-0.42	0.8	-1.19
MLN-0905	0.58	0.59	0.11	-1.53	-1.6	0.35	0.6	0.3	-0.43	0.48	0.36	0.91	0.4	0.45	-0.04	0.5	0.72	1.02	0.72	0.62	0.49	0.57	-0.15	1.02	0.19	0.04	0.55	-3.25	na	-0.02	na	0.1	1.02	0.58	na	0.57	0.35	-1.95	0.69	-2.1	0.44	0.64	-1.04	-0.13	-3.36	0.15	0.43	0.58	-1.06
Momelotinib	0.23	-0.15	1.55	0.17	-1.55	0.26	0	0.34	-1.71	2.37	0.11	-0.48	-0.78	0.43	-0.21	-1.04	-0.72	-0.62	-0.34	-0.61	-1.11	-0.44	-0.37	1.41	0.25	0.48	-0.84	-0.32	-0.28	-0.86	-1.03	-0.67	-0.45	0.03	na	-0.14	2.39	1.22	-0.1	-0.29	0.31	0.87	0.23	-1.11	-1.67	-0.77	-0.56	-0.71	-1.99
I-BET-151	0.99	0.39	0.81	-1.34	0.14	-1.27	0.39	0.31	-0.04	1.87	-1.6	0.89	-0.38	-0.34	0.3	0.86	-0.48	-1.91	-0.08	1.54	0.19	-0.88	1.18	1.62	0.65	0.1	-0.43	-0.85	0.33	-0.32	0.73	1.1	0.52	-0.97	na	0.17	1.58	-1.21	-0.97	0.11	-1.34	1.36	0.29	0.11	-0.16	-1.67	-0.56	0.48	-1.28
Fedratinib	0.15	-0.04	-0.16	-0.91	-1.48	-0.5	na	-0.19	-1.62	1.64	na	-0.09	-0.78	1.46	-0.81	1.2	1.44	0.19	-0.33	0.9	0.1	0.19	-0.12	1.8	0.11	-0.96	0.17	-0.05	-2.17	-1.19	na	-1.26	0.56	0.1	na	-1.04	0.67	0.39	-0.63	0.59	-0.16	2.19	1.11	-0.85	1.11	0.31	-1.08	-0.32	-2.89
VX-944	0.66	-0.61	-1.12	-0.64	-0.42	0.39	0.83	0.55	-0.17	0.02	1.11	1.27	-0.37	1.01	-0.06	1.19	0.38	1.16	1.04	-0.32	1.03	0.79	-0.37	1.03	1.02	0.03	0.23	-2.36	0.63	-0.35	0.26	-0.27	0.59	0.86	na	0.23	-1.86	-1.69	-0.44	0.12	0.94	0.15	0.51	0.29	-2.47	-1.21	0.42	0.39	-2.78
Pelitrexol	0.88	-3.18	-0.65	-0.51	-0.47	0.05	-0.11	0.73	-0.47	-1.3	0.32	0.15	-0.4	0.72	-0.03	0.47	-0.1	0.88	0.21	0.73	0.89	0.2	-0.3	0.89	0.24	0.01	0.74	-3.2	0.02	-0.36	-0.2	0.02	0.18	-0.06	na	-0.14	-0.24	0.39	-0.56	-0.24	0.76	0.2	-0.09	-0.12	-4.07	0.23	0.5	0.37	-0.12
ADW-742	2.83	-0.22	-0.02	-0.31	-0.31	-0.26	-0.23	0.11	-1.16	0.28	-0.1	1.83	-0.3	0.15	0.08	3.05	-0.25	0.49	-0.68	1.53	-0.2	-0.65	-0.26	-0.51	0.04	-0.31	-0.03	-0.07	0.13	0.14	0.54	-0.19	0.23	0.61	na	-0.28	3.59	0.19	-0.73	-0.77	-0.07	-0.39	-0.76	-1.13	-0.2	0.92	-1.31	-0.52	-1.37
BPR1J-097	0.44	0.36	1.02	-0.51	0.29	-0.05	0.33	0.96	-0.89	1.08	0.71	0.18	-0.68	0.11	-0.77	0.36	4.68	-0.1	0.28	0.26	0.54	0.51	0.41	0.87	0.34	-0.56	-0.14	-0.23	-0.69	0.19	-0.68	-0.66	-0.24	-0.36	na	-0.21	0.67	-0.78	-0.59	-0.4	-0.03	0.27	0.63	-0.79	-0.15	-0.87	-0.84	-0.71	-2.64
Ipatasertib	0.72	-1.18	1.19	0.74	1.73	-0.73	1.39	1.47	0.83	1.8	1.3	-0.06	-0.74	-0.64	-0.97	0.34	0.8	-0.86	0.8	-0.9	-1	1.14	-0.89	-0.32	-1.13	0.21	-1.11	-0.79	-0.86	-0.71	-0.23	0.08	-0.58	0.16	na	-0.31	0.94	-0.35	-0.79	-0.83	0.55	-1.33	1.81	-0.31	-1.21	-0.76	-1.38	1.12	-1.38
GSK-1904529A	3.15	0.19	na	-0.36	-0.36	-0.36	-0.36	-0.36	-0.36	-0.36	-0.36	3.2	-0.36	-0.3	-0.36	3.65	-0.36	-0.36	na	-0.36	-0.36	-0.36	-0.36	-0.36	-0.36	-0.36	0.17	0.28	-0.36	0.06	0.53	-0.36	-0.36	0.35	na	-0.36	3.93	0	-0.36	-0.36	-0.03	-0.36	-0.36	-0.36	-0.36	-0.36	-0.36	-0.36	-0.36
Rocilinostat	-0.02	-0.1	na	-2.92	1.61	-0.11	0.17	0.11	-0.13	1.11	-0.12	0.54	-0.38	0.52	-2.57	0.5	-0.01	0.58	na	-0.31	0.28	0.09	1.14	1.2	0.89	1.96	-0.23	0.62	0.03	0.44	0.38	1.27	0.56	-0.9	na	-0.01	1.13	-2.58	-0.75	-0.04	0.08	1.28	-0.17	0.05	-0.13	-0.07	0.67	-0.04	-2.54
R-1530	0.85	-0.46	na	-1.57	0.63	0.16	1.16	0.77	-1.65	1.59	0.76	0.8	-1.73	0.62	0.69	0.78	0.76	0.75	na	0.84	0.67	-1.78	na	0.84	0.38	-2.07	na	0.94	-1.04	0.53	-1.71	-0.05	1.19	0.58	na	0.38	0.43	0.48	-1.63	-1.79	0.87	0.92	-0.04	0.61	-0.59	-1.27	-1.17	0.3	na
EMD-1204831	0.49	-0.37	-0.52	0.71	1.26	-0.65	5.86	-0.65	-0.5	0.32	-0.69	0.1	-0.65	0.03	-0.65	-0.65	0.13	-0.65	-0.25	-0.28	-0.64	0.59	0.64	-0.34	-0.65	0.02	-0.45	-0.51	-0.53	1.36	0.24	0.21	-0.08	-0.25	na	-0.12	0.58	1.16	0.47	-0.79	-0.65	-0.3	-0.35	0.01	0.64	-0.65	0.59	-0.65	0.53
Cobimetinib (isomer 1)	-1.1	0.93	-1.02	-1.16	-1.24	-1.01	-1.44	-0.85	-0.64	-0.79	-0.16	1.31	1.15	0.87	-0.49	1.31	0.78	1	-1.28	1.09	0.12	-0.99	-0.46	-0.6	0.88	1.31	1.31	1.21	1.31	0.88	1.31	1.31	1.31	0.09	na	0.04	1.24	-0.67	0.72	0.78	-0.81	-0.98	0.69	-1.27	-0.2	0.9	-1.3	-1.05	-1.13
Cobimetinib (isomer 1)	-0.7	0.62	-0.98	-1.03	-1.09	-0.98	-1.2	-0.99	-0.85	-0.64	-0.4	1.8	1.18	0.57	-0.57	1.66	0.24	0.92	-1.12	1.27	-0.42	-0.9	-0.53	-0.46	0.38	2.62	1.69	1.42	1.63	0.53	1.71	1.62	1.31	-0.18	na	0.07	1.06	-0.56	0.27	0.47	-0.48	-0.9	0.11	-1.1	-0.41	0.38	-1.11	-0.85	-0.9
enantiomer of PF-4176340	1.01	-1.3	1.18	0.95	1.72	-1.09	0.8	1.38	0.47	2.23	1	-0.34	-0.48	-0.38	-0.68	0.22	0.72	-0.9	0.3	-1.37	-1.34	1.33	-0.84	0.43	-0.96	0.18	-0.68	-1	-0.31	-0.7	-0.38	0.17	-0.57	-0.27	na	-0.6	1.53	-0.14	-0.76	-0.99	0.52	-1.01	1.73	-0.5	-1.37	-0.88	-1	0.87	-1.42
TAK-960	0.67	0.26	-0.3	-3.92	-0.23	-0.05	0.23	0.2	-0.15	0.16	0.11	0.67	0.25	0.4	0.07	0.67	0.67	0.67	0.67	0.67	0.67	0.46	0.05	0.67	0.18	na	0.34	0.67	0.09	0.05	-2.73	-0.01	0.67	0.19	na	0.4	0.17	-3.76	0.2	0	0.26	0.67	0.06	0.32	-2.25	0.16	0.19	0.45	-0.27
LY-2835219	1.94	-0.84	0.26	-0.88	-1.51	-0.77	1.06	-0.95	-0.79	1.29	0.68	0.9	-0.78	0.67	0.48	0.78	0.4	0.95	0.03	-0.49	-0.83	1.04	-0.9	1.25	-0.11	1.27	-0.54	-1.95	-0.84	0.59	-0.78	-0.87	0.93	0.56	na	-0.9	2.24	1.21	-0.55	0.53	0.15	-1.05	-0.33	-0.86	-0.89	-1.03	-1.08	-0.49	-1.13
SAR-245409	0.47	-0.96	0.61	0.13	0.25	-1.02	1.03	-0.26	-0.4	4.09	0.47	-0.08	-0.01	-0.31	-0.41	-1.03	-0.43	-1.02	-0.48	-0.5	-0.3	0.15	0.43	-0.22	-0.56	-0.38	-0.51	-0.15	-0.28	0.56	-0.29	0.48	-0.26	0.29	na	-1.05	4.36	-0.68	0.41	-1.05	-0.46	-0.3	0.87	-0.48	-0.48	-0.57	-0.47	-0.39	-0.21
SAR-402674	0.57	-2.39	-4.53	-0.57	0.57	0.57	0.57	0.57	0.57	0.47	0.57	-0.02	-1	0.57	-0.77	0.4	-1.01	0.37	0.57	0.57	-0.09	0.57	-0.36	0.57	0.57	-1.01	0.57	-4.45	na	0.56	-0.4	0.57	0.02	0.57	na	0.57	0.2	0.57	0.45	-0.53	0.57	0.57	-0.42	-0.81	-0.56	-0.35	0.57	0.53	-0.62
GSK-2636771	-0.21	-0.82	-0.33	0.15	-0.1	-0.41	0.75	-0.55	-0.82	0.69	-0.32	-0.31	-0.59	-0.2	1.39	-0.42	-0.41	-0.26	-0.29	-0.59	-0.63	-0.42	-0.51	-0.35	-0.46	-0.57	-0.11	-0.8	-0.82	-0.28	-0.51	0.3	-0.53	-0.43	na	-0.12	0.56	-0.54	-0.67	-0.54	-0.17	-0.77	-0.18	-0.36	-0.21	-0.68	-0.04	-0.64	1.34
SNX-5422	1.05	0.13	-2.11	-1.79	0.58	-0.43	0.62	-0.34	0.02	-0.62	0.35	0.82	-0.14	0.65	0.1	0.76	0.61	0.68	0.62	0.65	0.7	0.61	-0.44	0.8	0.44	0.57	0.44	0.27	0.52	0.34	0.7	0.53	0.63	0.28	na	0.31	0.09	0.17	0.23	-2.59	0.54	0.56	0.62	-0.04	-2.58	-1.63	0.45	0.91	-2.23
IDH1-Comp 301	-0.62	0.97	0.95	-0.62	-0.28	0.07	1.19	na	0.68	3.51	0.72	-0.62	-0.62	-0.62	-0.62	-0.62	-0.62	-0.62	-0.62	-0.62	-0.62	-0.62	-0.62	-0.62	-0.62	-0.62	-0.62	1.11	-0.62	-0.62	-0.62	-0.62	-0.62	-0.62	na	1.4	1.97	0.6	-0.62	-0.62	-0.62	-0.18	-0.62	-0.62	2.73	-0.62	1.87	1.64	-0.62
CEP-9722	0.13	-0.66	-1.04	-1.85	0.66	-0.51	-0.01	na	-0.43	-0.36	0.64	-0.38	-0.81	-0.81	0.77	0.18	-0.45	-0.44	0.71	-1.41	-0.89	0.86	1.05	2.28	-0.21	0.81	0.03	-2.95	-0.16	0.76	-0.8	-0.39	0.3	0.44	na	-0.91	-0.83	-0.26	-1.02	-0.67	0.6	0.38	1.55	-0.72	0.59	-0.97	0.28	-0.34	-0.5
RG-7112	1.53	-0.16	-0.89	-0.6	-0.77	-0.81	-0.55	-0.16	-0.99	-0.28	-0.43	0	-0.15	1.17	-0.14	-0.16	-0.63	-1.15	-0.31	-0.12	-0.84	1.24	-0.26	2.95	0.71	1.74	-0.78	-1.02	-0.78	0.46	0.78	1.19	-0.68	0.94	na	-0.45	0.01	1.33	-1.07	-0.85	0.78	-0.49	0.4	-0.55	-0.36	-0.24	-1	-0.97	-0.9
GDC-0349	0.96	-0.25	0.71	0.58	1.88	-0.68	0.69	0.23	0.01	1.12	-0.15	0.06	-0.92	-1.4	-0.76	-0.67	-0.52	-0.98	-0.55	-3.3	-1.47	-0.55	0.08	-0.37	-0.3	1.47	-0.32	-0.03	0.45	-0.03	0.29	0.48	0.02	-0.15	na	-0.38	1.97	0.23	-0.84	-0.47	0.27	0.55	1.02	-0.15	0.71	0.02	-0.42	0.76	-2.31
ARQ-621	2.02	0.89	0.58	-0.73	-0.26	0.31	0.01	0.52	-0.4	0.26	0.52	1.02	0.51	1.37	-1.51	0.07	0.46	0.25	0.73	0.75	1.01	0.21	0.76	1.31	0.02	-0.9	0.12	0.56	-0.6	-0.53	-0.88	-0.5	2.13	0.23	na	-0.67	0.19	-1.25	-0.23	0.41	0.57	1.1	-0.86	0.29	-0.98	-0.17	-0.29	0.91	-3.09
AT-13148	0.04	-0.7	1.45	0.17	0.13	-0.03	0.13	0.51	-0.92	1.87	-0.19	-0.26	-2.16	-0.25	0.59	na	-0.78	-0.21	-0.35	-0.22	-0.41	-0.45	-0.6	0.09	-0.31	-0.44	na	-0.52	na	-3.73	-0.08	na	na	-0.14	na	0.12	2.93	-0.12	-2.14	-0.36	-0.64	-0.34	0.95	-0.74	-0.2	na	-0.41	-0.18	-0.75
VX-322	0.08	-0.37	0.75	0.43	-1.41	0.25	0.42	1.2	0.03	0.87	na	-0.42	-1.91	0.25	0.02	0.08	3.79	0.05	0.12	0.53	0.13	0.17	0.35	2.87	0.42	-0.42	0.02	-0.73	0.11	-2.34	0.31	-0.51	-0.06	-0.07	na	-0.13	0.93	0.2	na	na	-0.22	-1.58	-0.1	-1.02	-1.06	-0.1	-1.31	-1.9	-0.7
SAR-125844	-0.79	0.99	1.52	1.1	-0.79	-0.79	1.93	1.31	1.34	na	na	0.79	-0.44	0.34	-0.79	1.16	2.17	-0.79	-0.79	na	1.16	-0.79	1.41	0.99	-0.79	0.99	-0.79	-0.79	1.11	-0.79	-0.13	0.47	-0.79	-0.79	na	-0.79	1.23	na	na	na	-0.79	-0.34	-0.79	-0.79	na	-0.79	-0.79	-0.79	-0.79
LY-2874455	0.98	-0.32	0.52	0.33	-1.25	0.17	0.76	1.33	-0.34	0.26	0.47	0.53	-1.31	0.72	0.11	0.2	2.23	0.97	0.58	-0.02	1.57	-0.53	-1.36	1.68	0.96	-1.49	-0.82	-1.28	-1.43	-1.01	-1.31	-1.41	-0.96	0.63	na	0.5	1.64	1.43	0.9	-0.79	0.69	-0.67	0.36	-0.52	-1.51	0.22	-0.26	-1.22	-0.81
Lestaurtinib	0.38	-0.36	-0.69	-0.86	-1.01	-0.65	-0.03	0.1	-1.36	0.14	-1.34	-0.21	-0.7	0.72	0.39	-0.27	1.83	0.41	0.6	0.04	-1.39	0.62	-0.63	1.25	-0.22	0.94	0.97	1.7	0.11	0.11	-1.05	0.71	0.78	-0.54	na	0.29	-0.43	-0.81	-0.55	-2.12	-0.16	-0.22	-0.1	-1.1	-2.12	-0.11	-1.11	1.22	-2.1
LY-2801653	0.62	-0.01	0.16	0.19	0.17	0.18	2.57	1.08	-1.24	0.32	-0.64	0.34	-1.24	0.25	0.27	0.56	3.13	-1.18	-1.24	na	0.3	-1.26	-0.84	-0.72	0.76	0.59	0.66	-0.32	0.56	0.32	0.21	0.85	0.61	0.15	na	-0.72	0.79	0.83	0.07	-0.82	0.12	-0.64	-1.24	-1.24	-1.24	-0.04	-0.85	-1.24	-1.21
LY-2090314	2.66	-0.54	3.07	-0.63	-0.45	-0.58	1.54	0.17	-0.84	1.24	0.34	-0.51	-0.63	0.08	-0.58	0.78	-0.47	-0.62	0.17	-0.39	0.08	0.07	-0.67	0.36	1.66	-0.99	-0.59	-0.39	-0.77	0.19	-0.71	-0.32	-0.63	-0.33	na	-0.63	-0.61	0.04	-0.72	-0.69	0.24	-0.58	-0.81	-0.52	0.53	-0.87	-0.27	-0.66	-0.77
ARRY-520 Isomer A	0.44	0.44	0.48	-0.9	0.44	0.44	0.44	0.44	0.32	0.44	0.44	0.44	0.44	0.44	0.44	0.44	0.44	0.44	0.44	0.44	0.44	0.44	0.44	0.44	0.44	-2.47	0.44	0.44	-2.11	0.44	0.48	0.4	0.44	0.44	na	0.44	-1.54	-2.81	0.4	0.44	0.44	0.48	-2.36	0.44	-2.25	0.44	0.44	0.44	-0.7
ARRY-520 Isomer A	0.81	0.81	0.02	-0.79	0.33	0.44	0.5	0.34	-0.31	0.03	0.81	0.81	0.52	0.81	0.07	0.29	0.33	0.63	0.77	0.52	0.81	0.01	0.71	0.81	0.39	-2.6	0.81	0.76	-2.45	0.81	-1.01	-0.05	0.81	0.39	na	0.02	-0.26	-2.5	-0.24	0.81	0.65	0.5	-2.2	0.3	-2.01	-0.01	0.35	0.63	-1.06
Pelitrexol isomer A	0.92	-3.12	-2.34	-1.04	-0.72	0.09	-0.05	0.18	-0.28	-2.41	0.19	0.24	-0.13	0.65	0	0.65	0.18	0.72	0.7	0.26	0.99	0.36	-0.49	0.77	0.33	-1.65	0.67	-2.92	0.11	-0.08	-0.23	-0.02	0.23	0.08	na	-0.06	-0.6	0.87	-0.49	-0.1	0.68	0.59	0.12	-0.01	-0.45	0.2	0.61	0.98	-0.02
Pelitrexol isomer B	0.61	-2.36	-2.2	-1.36	-1.9	0.25	0.11	0.4	-0.82	-2.03	0.49	0.41	-0.49	0.61	-0.51	0.67	0.13	0.78	0.63	0.39	0.97	0.49	-0.3	0.79	0.58	-1.4	0.44	-3.2	0.31	-0.46	-0.31	0.38	0.4	-0.11	na	0.19	0.18	1.08	-1.32	-0.59	0.54	0.41	-0.18	-0.71	-0.13	0.24	0.48	0.94	0.22
XL-888	0.9	0.12	-0.75	-3.2	0.37	-1.18	0.64	-0.07	0.01	-0.89	-0.06	0.88	0.32	0.54	0.48	1.26	0.7	0.49	0.21	0.49	0.37	0.38	0.1	0.88	0.55	0.35	0.18	-0.05	0.12	0.02	0.32	0.39	0.35	0.43	na	0.02	0.28	0.07	0	-4.01	0.53	0.26	0.25	-0.06	-2.35	-0.15	0.21	1.25	-2.04
IPI-145	0.62	-1.04	1.63	1.04	1.05	-0.59	1.06	-0.23	-0.45	2.2	-0.19	-0.5	-0.73	-0.47	-0.8	0.24	-0.7	-0.88	0.65	0.58	-1.05	0.16	-1.2	-0.64	-0.5	0.55	-0.55	-0.49	-0.19	-0.68	-0.03	0.73	-0.5	-0.7	na	-0.76	1.11	-1.35	-1.3	0.02	-0.23	0.11	1.05	0.44	-1.51	-0.55	-0.71	-0.14	-1.51
ARRY-704	-1.26	1.08	-1.02	-1.26	-1.2	-1.26	-1.26	-1.02	-0.55	-0.81	-0.38	1.08	1.08	0.95	-0.33	1.08	0.96	1.08	-1.26	1.08	0.33	-1.26	-1.02	-0.95	0.23	1.08	1.08	1.08	1.08	1.08	1.08	1.08	1.08	-0.06	na	0.11	0.87	-0.53	1.01	0.88	-1.07	-0.76	0.93	-1.22	0.03	0.95	-1.01	-1.09	-1.24
IDH-C227	-0.85	0.99	1.42	-0.29	-0.09	0.63	0.48	0.18	0.41	3.62	na	-0.87	-1.26	0.39	-1.26	-1.26	-1.26	-1.26	-1.26	-1.26	-1.17	-1.26	-1.26	0.65	0.33	0.8	-1.23	0.71	0.8	-0.53	-0.09	0.67	-0.57	0.16	na	2.26	1.06	0.75	-0.23	-1.19	-0.4	0.97	0.08	-0.27	0.89	-1	0.66	1.05	-0.04
KPT-185	0.51	0.73	-1.34	0.87	0.11	0.48	-1.09	1.6	-1.34	-0.54	0.4	0.61	-2.45	0.1	0.38	-0.21	-1.6	0.6	0.58	0.41	0.22	1.1	1.06	1.53	1.09	-0.36	-1.73	0.43	0.08	-0.43	-0.69	-0.46	0.49	-0.04	na	-1.4	-0.35	0.99	-0.36	-1.2	0.94	0.34	-0.96	0.55	0.71	-0.8	0.97	-0.99	-0.26
LCL-161	-0.15	2.48	-0.26	0.03	-0.31	-0.89	-0.29	1.77	-0.96	0.76	-0.14	-0.17	-0.15	-0.51	-0.52	-0.32	-0.37	-0.52	-0.32	0.78	-0.21	-0.3	-0.19	0.07	-0.27	0.75	-0.28	1.07	-0.18	-0.04	-0.11	-0.18	-0.17	-0.68	na	-0.29	1.1	-0.61	0.1	-0.82	-0.53	0.87	-0.66	-0.47	2.19	-0.51	0.1	4.61	-0.34
PF-4942847	0.93	0.05	-1.12	-2.02	0.05	-2.32	0.33	0.2	-0.21	-1.29	0.41	0.87	-0.04	0.72	-0.12	0.91	0.75	0.83	0.75	0.82	0.72	0.39	-1.3	0.76	0.53	0.62	0.53	-0.31	0.61	0.24	0.31	0.57	0.7	0.4	na	-0.4	0.15	0.12	0.03	-2.1	0.85	0.56	0.3	-0.21	-2.55	-1.07	0.58	0.77	-2.26
XL-019	0.21	-0.56	0.53	-0.51	-1.57	0.27	0.33	0.78	-2.28	1.19	0.88	-0.03	-1.29	1.7	2.73	0.43	0.1	-0.03	1.39	0.3	1.09	0.44	0.14	1.64	0.79	-1.2	-0.71	na	-0.92	0.76	-0.54	-0.68	-0.29	0.21	na	-0.2	na	-0.78	-1.36	-0.93	1.85	-0.18	-0.03	-1.1	-1.43	-1.52	0	-1.22	-1.35
PKM2 (9)	0.95	0.75	1.1	-0.1	2.87	1	1.51	0.72	1.73	1.85	na	-0.74	-0.74	-0.6	-0.74	-0.74	-0.74	-0.74	-0.74	-0.74	-0.74	na	-0.74	-0.74	na	-0.74	-0.74	na	-0.74	-0.74	-0.74	-0.74	-0.74	-0.74	na	0.94	na	1.9	0.21	-0.74	-0.74	1.8	-0.16	-0.74	-0.74	-0.74	1.25	1.15	-0.74
Fostamatinib	-0.67	-0.01	1.59	-0.02	-0.34	0.26	0.52	1.45	-0.07	1.88	na	-0.24	-2.09	-0.83	-0.54	0.19	1.38	-0.83	-0.9	-1.01	-1.25	-0.86	-0.84	-0.62	na	-0.48	-0.81	na	-0.83	-1.11	-1	-0.64	-0.51	-0.21	na	-0.28	na	1.34	-0.49	-0.24	-0.92	0.18	1.62	-0.68	0.06	0.03	-0.71	0.48	-0.81
R-547	2.89	0.12	-1.13	-0.99	-0.52	-0.62	0.02	0.31	0.25	-0.73	0.44	1.26	-0.42	1.23	0.43	0.62	0.66	1.65	0.6	1.57	-1.18	0.79	-0.15	1.65	-0.13	-0.48	-0.96	-0.41	-0.55	0.71	-0.91	0.07	0.63	0.65	na	-0.41	1.32	-0.77	-0.23	-0.17	1.78	-1.55	-0.5	-0.42	-0.94	-0.07	-0.67	-2.32	-1.68
KPT-251	0.79	-0.44	-0.93	0.23	0.46	0.68	0.32	1.62	-0.42	-0.19	0.84	0.49	-1.7	0.36	-0.47	-0.35	-1.53	0.51	-0.22	0.6	0.39	1.21	1.02	1.38	-0.09	-0.36	-1.61	1.09	-0.41	-0.71	0.26	-1.08	0.43	0.41	na	-1.28	0.78	0.89	-0.5	0.03	0.89	0.89	-2.3	0.4	0.75	-1.27	0.4	-0.97	-1.32
GSK-921	0.44	0.44	0.44	0.4	0.44	0.44	0.44	0.44	-2.71	0.44	0.44	0.44	0.48	0.44	0.44	0.44	0.44	0.44	0.44	0.44	0.44	0.44	0.44	0.44	-0.36	-2.32	0.44	0.44	-2.47	0.44	0.4	0.48	0.44	0.44	na	0.44	0.48	-2.67	0.44	0.44	0.44	0.44	-0.96	0.44	-2.38	0.44	0.44	0.44	-1.04
VX-689	na	-0.48	-0.03	-0.53	-0.49	-0.81	1.02	0.19	-0.82	-0.07	-0.31	1.47	na	na	0.77	-0.21	3.07	0.64	1.7	-0.27	2.38	-0.69	na	2.65	-0.2	na	-0.42	-0.76	-0.92	-0.39	-0.6	na	na	1.33	na	-0.37	na	-0.27	-0.38	-1.02	na	na	-0.68	-0.44	-0.83	-0.57	-0.53	-0.44	-0.54
Bafetinib	0.02	0.65	-0.22	-1.06	-0.41	-0.44	0.29	-0.19	-1.17	-0.71	-0.11	1.82	-0.73	0.7	-0.02	1.46	-0.5	-0.2	-0.04	0.77	4.32	-0.23	-0.13	0.25	0.36	1.95	1.55	0.79	1.31	0.25	1.5	1.74	1.06	-0.52	na	-0.69	0.56	-0.87	-0.11	-0.89	0.09	-0.31	-0.7	-0.4	-0.82	-0.66	-0.47	-1.13	-1.01
R-306465	0.67	-1.52	-0.64	-3.31	1.31	-1.3	0.2	-0.26	-1.74	1.1	-0.07	-0.09	-0.85	1.04	-0.13	0.77	-0.63	0.74	0.64	0.39	0.69	0.49	1.42	0.6	-0.31	1.28	0.36	0.75	0	0.58	1.18	0.59	0.41	0.38	na	-0.66	1.42	-1.2	-0.63	-1.04	0.2	1.47	-1.25	-0.55	-0.34	0.52	1.04	-1.11	0.84
B-7100	2.04	-0.51	-2.31	-1.34	1.13	-0.73	1.2	-0.58	-0.35	-2.12	-0.22	0.4	-0.33	1	1.14	1.53	1.3	1.02	1.15	0.28	0.54	0.15	0	1.07	0.13	-0.17	-0.34	-0.27	-0.47	-0.57	0.1	0.09	0.56	0.58	na	-0.18	-0.38	-0.54	0.22	-0.94	1.16	0.24	-0.31	-0.66	-2.9	-1.12	0.03	0.36	-0.4
AT-7519	0.92	0.55	0.56	0.04	-0.57	0.47	-0.52	0.66	0.43	0.73	0.51	0.9	0.35	0.54	-2.26	0.35	0.59	0.42	0.5	0.62	0.24	0.44	0.5	1.04	0.65	0.46	-0.59	0.85	0.29	-1.16	-0.7	-0.64	0.4	-0.04	na	0.24	0.52	0.46	-0.42	0.17	0.48	0.37	-0.09	0.51	0.33	0.46	0.13	-0.22	-4.17
Cilengitide	1.14	1	-0.17	1.07	0.78	0.34	-0.86	-0.95	0.82	2.33	-0.25	-0.95	-0.95	0.99	0.75	-0.7	-0.95	0.27	-0.95	-1.09	-0.95	-1.09	-0.95	-0.95	-0.05	-0.81	-0.95	1.15	-0.4	1.59	-0.34	-0.95	1.9	-0.39	na	0.34	1.76	0.21	-0.01	-0.95	-0.4	0.89	-0.72	-0.95	-0.95	1.15	0.32	-0.95	-0.95
NMS-E628	1.12	-0.19	-0.01	-0.45	-0.22	-0.21	-0.3	-0.28	-0.42	0.18	-0.18	-0.31	-0.31	-0.13	-0.03	0.17	5.68	-0.1	-0.6	-0.41	-0.39	-0.46	-0.45	4.1	-0.09	-0.29	-0.29	-0.5	-0.3	-0.33	-0.17	-0.31	-0.22	-0.08	na	-0.19	0.96	-0.12	-0.3	-0.42	-0.3	-0.39	-0.08	-0.21	-0.2	-0.08	-0.41	-0.35	-0.55
I-BET-762	1.36	0.45	1.2	-1.69	0.15	-0.97	0.35	0.43	0.15	1.97	-1.25	0.83	-0.19	-0.07	-0.07	1.08	-0.26	-0.34	-1.38	1.28	0.14	-1.69	1.51	1.29	1.15	-0.4	0.38	0.31	-0.43	0.2	0.64	1.29	1.1	-1.08	na	0.72	na	-1.69	-0.89	-0.1	-1.69	0.56	-0.95	-0.03	0.14	-1.69	-0.27	0.28	-1.03
Milciclib	0.04	0.63	0.51	-2.35	-0.76	-1.26	-0.04	-0.29	-0.03	0.79	0.08	0.31	-1.14	0.66	0.62	-0.59	2.1	0.1	-0.26	-0.76	-0.4	0.32	0.56	0.1	0.64	0.37	0.49	0.3	-1.67	-1.26	-0.26	-0.19	-0.07	-0.09	na	-0.41	0.76	-0.09	-0.2	-0.44	0.04	-0.62	0.72	-0.56	-0.3	-0.2	-1.61	0.45	-2.19
Rebastinib	-0.01	0.07	0.01	-0.68	-0.47	-0.33	-0.37	-0.43	-0.95	0.03	-0.7	0.4	-1.03	-0.01	-0.68	0.63	2.8	-0.97	-0.79	-0.78	3.56	-0.61	-0.77	0.65	1.08	2.61	0.98	-0.55	1.1	-0.32	0.76	2.48	0.87	-0.48	na	-0.66	0.89	0.21	-0.16	-0.82	-0.59	-0.53	-0.16	-0.66	-0.76	-0.82	-0.57	-0.62	-0.9
AZD-2858	2.02	-0.61	-0.58	-0.61	-0.61	-0.61	-0.65	1.32	-0.61	3.29	-0.1	-0.61	-0.61	-0.17	-0.61	-0.45	-0.61	-0.61	2.05	1.15	1.06	1.34	-0.61	1.43	0.64	-0.61	-0.61	0.17	-0.61	-0.58	-0.61	-0.61	-0.61	-0.61	-0.61	-0.61	-0.61	-0.61	-0.61	-0.61	0.02	-0.61	0.08	0.2	-0.58	-0.61	-0.61	1.56	-0.61
P-529	0.28	0.93	1.24	0.24	-0.22	1.33	0.39	0.78	0.38	3.24	0.57	-1.59	-1.59	-0.49	-0.55	-1.59	-1.39	-1.59	-1.59	-1.59	-1.21	-1.59	-1.59	-0.74	-0.17	0.93	-1.59	0.78	0.06	-0.43	-0.27	0.9	1.27	-0.27	na	1.47	na	0.71	0.39	-0.23	-0.38	0.42	0.6	0.05	0.82	-0.41	0.32	0.8	0.71
SCH-772984	-1.33	1.06	-1.33	-0.81	-0.12	-1.22	-1.33	-0.34	-1.33	-0.74	0.36	1.69	0.69	1.06	-0.48	1.34	0.49	0.97	-0.36	1	-0.02	-0.34	-0.28	-0.29	1.18	na	1.38	1.41	1.59	0.38	1.47	1.52	na	-0.28	na	0.64	0.95	-1.32	0.98	na	-1.33	-0.45	0.31	-1.32	-0.33	na	-0.23	-1.33	-1.33
AMD-070	-1.1	0.93	-0.36	-1.35	-1.32	0.62	0.07	-0.16	-0.71	-0.36	0.83	0.34	-0.67	0.91	-1.11	0.72	-0.16	0.06	0.51	na	-0.03	-0.58	0.08	1.68	0.18	-0.14	-0.2	-0.62	-0.5	-0.18	-0.46	-0.38	-0.57	-0.2	na	0.45	3.91	-0.19	-0.68	0.07	1	-0.57	0.25	na	1.59	0.61	-0.6	-0.49	-1.26
BMS-863233	-0.35	-0.64	1	0.86	0.9	-0.64	-0.22	0.65	-0.14	1.59	0.68	1.1	-0.64	-0.51	-0.64	-0.64	-0.64	0.28	-0.14	-0.63	-0.42	-0.64	-0.64	0	-0.14	0.36	0.09	-0.64	-0.64	1.42	0.14	-0.62	-0.64	-0.64	na	0.26	2.06	1.54	-0.64	-0.64	-0.64	1.06	-0.64	-0.63	0.58	-0.64	-0.64	-0.64	-0.64
Telatinib	-0.07	0.54	1.49	0.7	1.07	0.27	0.26	1.6	1.12	1.73	-0.46	-1.62	-1.2	0.81	-0.74	-0.52	-1.28	-1.4	-1.1	-3.12	-1.19	-1.3	-1.06	-1.22	na	0.72	-1.44	-0.7	-0.35	0.74	0.34	0.62	-0.42	0.61	na	0.53	0.92	0.77	-0.62	-0.83	0.58	na	-0.68	-0.5	1.28	-0.84	0.68	0.77	0.37
CEP-32496	-0.8	0.03	-0.42	-0.67	-0.5	-0.74	-0.83	-0.78	-1.2	-0.8	-0.85	1.96	-0.63	0.46	-0.58	1.41	-0.96	-0.1	-0.88	-0.77	3.45	-0.69	-0.74	-0.84	1.01	2.34	1.95	0.73	1.49	-0.16	1.74	2.35	0.96	-0.47	na	-0.67	0.53	-0.04	-0.15	0.02	-0.6	0.89	0.53	-0.76	-0.58	-0.01	-0.72	0.48	-0.85
AZD-1208	-0.05	0.04	-0.63	0.04	-0.09	-0.78	2.37	0.12	2.06	2.35	2.02	-0.02	-0.42	-0.3	-0.4	-0.29	-0.54	-0.32	-0.42	-1	-0.34	-0.94	2.18	0.82	-0.69	0.04	0	-0.6	-0.35	0.03	-0.09	-0.58	-0.1	-0.49	na	-0.16	1.66	-0.29	-0.72	-0.42	-0.75	-0.28	-0.9	-0.64	-0.42	0.14	-0.51	-0.4	-0.87
LDK-378	1.64	-0.31	-0.74	-0.47	-0.33	-0.44	-0.56	-0.55	-0.43	-0.28	-0.16	1.72	-0.03	0.2	-0.01	2.25	-0.42	0.53	-0.31	1.45	-0.2	-0.16	-0.17	5.79	-0.3	-0.06	-0.03	-0.59	-0.35	-0.4	0.1	-0.36	0.13	0.02	na	-0.29	1.34	-0.4	-0.37	-0.27	-0.07	-0.42	-0.62	-0.5	-0.28	0.38	-0.45	-0.51	-0.53
EXEL-7647	0.17	-0.35	-0.14	-1.55	0.69	-0.24	-0.48	-0.39	-0.76	0.82	-0.42	-0.59	-0.85	-0.78	-0.16	0.23	-1.05	-0.47	-0.89	-0.82	1.31	-0.76	-0.67	-0.71	0.01	-0.51	-0.57	-0.9	-0.48	-0.48	-0.57	-0.64	-0.46	-0.23	na	-0.11	1.28	-1.08	-0.68	2.61	-0.95	1	2.03	-0.04	-0.46	1.29	-0.71	1.25	-0.55
AZD-3463	2.17	-0.94	-0.51	-1.07	-1.27	-0.63	-1.15	-0.06	-1.05	-0.02	0	2.2	-0.41	0.01	0.2	2.19	0.26	0.69	-1.45	1.98	-1.17	-1.06	-0.73	2.48	0.41	1.62	0.08	0.56	-1.01	-1.12	-0.79	-0.8	0.37	0.43	na	0.05	2.11	0.17	-0.71	0.47	0.48	0	0.01	-0.89	0.47	0.94	-0.96	-0.36	-1.06
MK-0429	0.86	0.85	-0.23	1	0.72	0.5	-0.91	-1.08	0.68	1.86	0.42	-1.08	-1.08	0.93	0.79	0.45	-1.08	-0.31	-1.08	-1.08	-1.01	-1.08	-1.08	-1.08	0.51	-1	-1.08	1.5	-0.67	1.37	-0.28	-1.08	1.64	0.04	na	0.69	1.49	0.68	0.45	-1.08	-0.07	1.09	-0.76	-1.08	-1.08	0.71	0.82	-1.16	-1.08
PI-103	0.21	-0.15	1.07	1.36	0.16	0.2	-1.34	0.43	-0.02	1.95	-0.33	-3.03	-0.36	-0.4	0.55	-2.5	-0.14	-0.27	-0.45	-0.28	-1.54	0.27	-0.15	0	0.44	1.51	0.65	-0.14	0.71	-0.25	-0.39	-0.49	0.8	0.05	na	0.05	1.62	-2.4	-0.13	0.11	-0.38	0.77	-0.4	0.09	0.04	-1.73	0.16	0.77	0.05
LDK-378	1.67	-0.43	-0.74	-0.9	-0.71	-0.62	-0.07	-0.58	-0.65	-0.42	-0.44	1.68	-0.03	0.75	-0.36	1.53	0.19	0.94	0.55	1.16	-0.16	0.09	0.16	5.01	0.13	1.37	-0.38	-0.66	-0.67	-0.81	-0.4	-0.06	0.39	0.58	na	0.09	1.61	-0.62	-0.52	-0.33	0.93	-0.5	-0.34	-0.59	-0.28	0.35	-0.7	-0.83	-0.68
Daporinad	-0.73	-0.98	-0.47	-0.58	0.01	-0.77	0.24	1.32	-0.2	-0.9	-0.55	0.89	0.4	1.32	1.32	1.24	1.28	1.32	1.32	-0.78	1.32	-0.6	1.32	0.06	-0.98	-0.85	1.32	-0.6	-0.98	-0.6	-0.98	-0.84	1.32	0.62	na	-0.98	-0.69	-0.86	-0.98	-0.88	0.82	0.35	0.19	-0.28	-0.76	0.15	1.32	-0.98	1.25
GDC-0032	1.99	-1.24	0.65	-0.07	1.28	-0.96	-0.24	-0.09	-0.63	1.61	-0.18	0.78	-0.25	-0.4	0.44	1.6	-0.93	-1.34	0.19	1.65	-1.38	0.71	-1.2	-1.09	0.37	1.25	-0.89	-1.03	0	-1	0.3	0.26	-0.72	0.24	na	-0.14	1.63	-0.99	-1.62	0.78	0.8	-1.17	1.96	-0.24	na	0.54	-0.91	1.88	-1.38
GSK-1070916	0.67	-0.6	-0.05	-0.02	-1.48	-0.52	0.7	0.77	-1.28	1.2	-0.28	3.2	-1.09	0.95	-0.48	-0.14	0.19	0.55	3.07	-0.05	-0.06	-0.28	-0.13	1.56	1	-1.4	-0.21	-0.36	-0.6	-1.04	-0.78	-0.37	-0.8	1.16	na	0.83	0.91	1.08	-0.28	-1.16	1.22	-0.24	-0.6	-0.67	0.7	-0.08	-0.56	-0.28	-1.84
PFI-1	0.86	0.51	0.27	-1.14	0.7	-1.77	-0.12	0.13	-0.41	2.71	-1.1	0.8	-0.43	0.01	0.05	0.79	-0.76	-1.49	-0.33	0.76	-0.61	-1.56	0.85	0.74	0.39	-0.34	0.53	-0.37	0.17	0.33	0.11	1.81	-0.11	-0.87	na	0.83	1.26	-1.34	-0.5	-0.24	-1.22	1.44	-0.45	0.15	0.25	0.19	-0.54	0.6	-1.93
BIX-01294	-0.1	1.2	0.21	0.34	-0.28	-0.19	0.43	0.71	-0.97	1.06	0.24	0.32	-0.69	0.07	0.4	1.37	-0.47	-0.94	0.28	0.03	0.82	0.38	0.1	0	0.61	0.29	na	-0.16	0.38	0.53	0.53	0.42	0.54	-0.51	na	-0.57	0.43	-0.54	-2.04	-0.23	-0.09	0.09	-2.52	-0.06	0.75	-0.73	-0.74	-0.83	-3.83
AZD-8186	0.78	-0.84	0.91	1.69	1.29	-0.71	0.63	0.11	-0.44	2.29	-0.33	-0.22	-0.42	-0.41	-0.6	0.04	-1.12	-0.86	-0.89	0.36	-1.33	0.37	-1.03	-0.78	-0.34	-0.22	-0.75	-0.86	0.29	-0.78	0.24	0.69	-0.28	-0.26	na	-0.23	2.28	-1.46	-1.45	0.11	-0.12	-0.76	0.88	0.77	-0.86	0.03	-0.86	0.35	-1.44
E-7820	1	-0.22	-0.36	-0.45	0.58	-0.96	0.79	-0.41	-0.38	0.27	-0.44	-0.27	-0.7	3.22	0.27	-0.92	-1.17	2.01	-0.08	-0.54	0.92	0.07	-0.46	-0.47	-0.4	-0.33	-0.46	-0.62	-0.54	-0.33	-0.61	0.2	-0.17	-0.45	na	-0.51	0.24	-0.62	-0.77	-0.93	-0.46	-0.22	2.12	-0.54	1.01	-0.38	-0.51	1.96	-0.27
5-aza-T-dCyd	1.6	0.22	-1.27	-0.31	-1.85	-0.73	-1.21	-0.74	-0.72	-1.47	-0.57	1.11	0.45	1.62	0.67	0.86	0.27	0.76	0.45	-0.03	0.52	0.96	-0.13	na	0.08	-1.77	0.41	-0.21	0.56	0.91	na	-0.32	1.16	0.37	-1.16	0.05	-1.85	-0.86	-0.03	-1.02	1.24	2.16	-0.43	-0.11	-1.85	-0.95	1.54	-1.08	1.36
AZD-6738	2.03	-0.26	0.14	na	-0.01	-0.78	0.72	1.48	-0.26	0.74	-0.64	-1.51	0.31	-0.3	-0.28	-0.92	-0.69	-1.13	0.8	-0.28	-0.04	0.32	-0.7	1.96	0.74	-0.66	na	-0.44	-0.67	-0.33	-1.51	0.5	-0.21	-0.08	na	0.07	0.26	-0.27	0.2	0.6	1.22	-0.91	-0.17	-0.7	0.59	-0.06	-0.63	-0.6	-2.3
LGK-974	0.58	-0.88	0.16	na	na	-1.61	0.88	0.15	-0.23	1.01	0.24	-0.52	-1.67	-0.7	-0.37	-0.93	-0.29	-1.65	-0.28	-0.4	0.37	0.27	0.57	0.63	-1.16	0.43	na	0.07	0.05	2	0.77	0.38	0.4	-0.31	na	-0.19	1.2	1.03	0.29	-1.35	-1.04	0.35	-0.06	-0.47	2.12	0.14	0.18	-1.67	0.68
VE-822	1.85	-0.24	-0.7	-0.12	-1.56	0.14	-0.68	0.86	-1.37	-1.33	-0.75	-1.3	-0.26	0.26	0.84	0.56	-0.06	0.13	1.46	0.17	0.54	1.07	0.19	1.81	1.14	0.02	0.42	-0.11	-0.01	-0.29	-0.41	-0.72	0.17	0.42	na	-0.69	-1.44	-1.69	0.65	0.89	1.07	-1.51	0.25	-0.38	-0.76	-0.6	-0.06	-0.95	-0.41
PF-4989216	1.34	-1.34	0.47	-1.47	2.38	0.23	0.37	0.13	-0.91	1.85	-0.37	-0.03	-0.41	0.15	0.09	0.51	-1.02	-1.25	-1.48	-0.14	-1.78	0.27	-1.6	-0.87	0.16	0.74	na	-0.89	0.31	-1.04	0.39	0.46	-0.34	0	na	-0.38	1.93	-0.85	-1.35	0.51	0.39	-0.48	1.09	0.23	-1.21	0.32	-0.86	1.02	-1.32
AM-5992	1.88	-0.42	-0.41	-0.65	-0.82	-0.83	0.14	-0.28	0.07	-0.39	0.01	2.03	-0.76	0.25	-0.04	0.84	2.29	1.32	1.5	1.92	0.45	2.29	1.55	0.49	0.53	-0.84	-0.58	-1.1	-0.82	-0.75	-1.02	-0.99	-0.39	0.13	na	-0.26	-0.78	-0.98	-0.57	-0.46	0.61	-1	-0.79	-0.92	-0.76	0.7	-0.92	-0.76	-0.94
Encorafenib	-0.81	0.04	0.74	-0.82	-0.82	-0.82	-0.64	-0.67	-0.82	0.77	-0.63	1.97	-0.46	0.7	-0.03	1.93	-0.71	-0.17	-0.52	0.67	-0.48	-0.61	-0.71	-0.4	0.99	1.97	1.97	1.01	1.97	-0.85	1.97	1.97	1.97	-0.59	na	-0.82	na	-0.82	-0.61	-0.82	na	-0.64	0.68	-0.68	-0.79	-0.53	-0.82	0.87	-0.82
Afuresertib	0.55	-0.43	1.01	0.01	2.44	-0.73	0.76	1.04	0.4	1.7	0.52	0.06	-0.1	-0.55	-0.48	-0.26	0.34	-1.23	1.11	-0.45	-0.37	1.75	-0.31	-0.1	-0.54	0.23	-0.29	-0.88	-0.17	-0.7	-0.54	-0.05	-0.41	-0.4	na	-0.61	0.71	-1.58	-1.31	-1.09	0.63	-1.11	2.45	-0.54	-1.13	-0.51	-1.32	1.02	-1.43
Defactinib	0.37	-0.28	0.72	0.07	-0.42	-0.35	-0.23	0.37	-0.71	0.86	-0.41	0.85	-0.96	0.41	-0.25	-0.65	3.68	-0.37	-0.8	-0.2	-0.81	-0.63	-0.05	0.8	0.15	-1	0.11	0.63	-0.37	0.15	-0.96	0.54	-0.32	-0.66	na	0.26	3.27	-0.72	-0.41	-0.2	0.09	-0.33	0.6	-0.36	0.52	0.31	-1.02	-0.03	-2.5
EXEL-2280	1.73	-0.01	0.26	-0.03	-0.92	-0.41	0.68	0.16	-0.75	0.88	-0.52	1.43	-0.53	1.26	-1.15	1.21	1.76	1.08	-1.14	0.36	1.42	-0.76	-1.59	1.3	0.94	-0.43	-0.01	-0.95	-0.59	-1.42	-0.15	0.08	-0.69	0.35	na	0.73	1.11	0.61	-0.1	-0.52	1.62	-1.23	-0.11	-0.35	-0.91	1.03	-0.68	-0.52	-2.5
ARRY-614	0.1	0.28	-0.88	-0.24	0	-0.24	-0.87	-0.54	-1.37	-1.2	-0.77	0.65	-0.35	0.33	-0.76	0.35	1.05	-0.49	0.05	0.49	4.77	0.51	0.26	0.98	0.41	2.24	0.9	-0.1	1.2	0.12	0.42	1.54	0.28	-1	na	-0.76	-0.28	0.19	-0.47	-0.7	-0.27	-0.21	-0.25	-0.69	-0.2	0.43	-0.76	-0.74	-0.56
GSK-2141795	0.67	-0.73	1.3	0.25	2.25	-0.89	1.02	0.96	0.29	1.64	0.84	0.16	-0.23	-0.47	-0.24	-0.04	0.15	-1.4	0.81	-0.79	-0.67	1.02	-0.58	1.69	-0.74	0.46	-0.43	-0.68	-0.17	-0.61	-0.45	0.15	-0.27	-0.43	na	-0.6	1.05	-1.24	-1.13	-0.95	0.97	-1.07	2.03	-0.56	-0.85	0.3	-1.49	0.75	-1.55
Ombrabulin	0.14	-0.04	-0.15	0.41	na	-0.42	0.65	0.39	-0.37	0.47	0.29	0.65	0.16	0.24	0.29	0.25	0.47	-0.05	-0.03	0.23	0.65	-0.36	0.09	0.35	-0.27	na	0.57	0.18	na	0.56	-4.77	-2.02	0.65	-0.11	na	-0.04	0.62	0.07	-0.18	-0.22	-0.16	0.65	-0.06	0.5	-0.09	0.05	-0.17	0.49	0.39
Cobimetinib (isomer 1)	-1.13	0.88	-1.37	-0.88	-1.29	-1.08	-1.35	-0.95	-0.39	-0.96	-0.09	1.13	1.13	1.13	-0.34	1.13	0.97	1.13	-1.15	1.13	0.25	-1.21	-1.11	-1.04	0.6	1.13	1.13	1.09	1.13	-0.59	1.13	1.13	1.13	0.39	na	0.96	1.13	-0.77	0.94	0.72	-1.08	-1	0.65	-1.19	-0.61	1.13	-1.04	-0.12	-1.16
FH-535	0.32	-0.26	-0.69	0.13	0.93	-1.13	0.28	na	-0.27	-0.65	-0.02	-0.38	-0.68	0.04	0.2	-0.67	-0.85	-1.19	-0.53	0.19	0.08	-0.29	0.95	-0.64	-0.31	0.65	-0.31	na	-1.64	1.42	0.62	2.83	0.05	-0.16	na	-0.51	4.67	-0.1	0.08	-0.58	0.13	0.43	-0.86	-0.17	0.17	-1.38	-0.68	0.39	0.16
OTX-015	1.56	0.79	0.9	-0.89	0.62	-1.52	-0.56	0.23	0.08	1.94	-0.84	1.01	-0.64	0.3	-0.31	0.83	-0.96	-1.46	0.55	0.91	0.3	-0.87	0.93	0.47	1.17	-1.55	0.63	-0.78	-1.08	0.34	0.17	0.93	0.43	-0.65	na	0.89	1.72	-0.94	-1.3	-0.35	-0.73	0.67	-0.64	-0.03	0.2	-1.52	-0.56	0.98	-1.4
TAK-632	-0.63	0.1	-0.31	-1.28	-1.41	-0.77	-0.14	0.07	-0.4	-0.62	-0.02	2.06	-0.14	0.45	0.45	1.63	-0.35	-0.15	-0.19	-0.04	0.16	-0.25	-0.3	-0.25	0.46	2.86	2.12	1.09	2.21	0.61	2.18	2.15	0.93	-0.28	na	0.01	0.39	-0.41	-0.29	-1.03	0.17	-0.5	-0.5	-1.16	-1.25	0.11	-0.31	-1.03	-0.72
VS-5584	1.24	-0.58	1.08	0.61	1.7	-0.49	0.79	-0.05	-1.2	1.24	-0.88	-0.2	-0.72	-1.37	0.02	-0.55	-1.21	-1.1	-1.47	-1	-2.32	-0.93	-0.39	-1.42	-0.18	1.36	0.18	-0.7	0.54	-0.15	0.04	0.71	-0.29	-0.57	na	0.29	1.82	-0.05	-1.02	-0.05	0.31	-0.52	1.07	-0.23	0.17	0.92	-0.96	1.12	-0.61
LEE-011	2.5	-0.05	-0.53	na	-0.46	-0.54	-0.47	-0.65	-0.55	-0.23	-0.33	1.46	-1.19	0.61	-0.7	0.86	0.99	1.82	0.97	1.47	-0.76	1.43	1.07	0.88	0.57	0.38	-0.64	-0.41	-0.67	-0.36	-0.65	-0.63	-0.45	-0.39	na	1.29	2.14	-1.1	-0.53	-0.76	-0.33	na	-0.86	-0.92	-0.99	1.64	-1.04	-1.41	-1.49
Osimertinib	-0.09	-0.15	-0.93	-0.98	0.55	-0.36	-0.72	-0.22	-0.7	-0.99	-0.17	-0.17	-0.13	-0.23	-0.16	-0.3	-0.54	-0.3	-0.16	-0.07	-0.24	-0.27	-0.37	0.07	-0.25	-0.47	-0.34	-0.43	-0.17	-0.23	-0.22	-0.31	-0.17	-0.01	0.67	-1.14	0.59	-1.08	-1.3	2.17	-0.48	2.18	0.2	-0.02	-0.73	0.07	-0.41	3.82	-0.3
CEP-28122	0.74	0.59	0.88	-0.22	-1.51	-0.66	-0.56	0.55	-1.81	1.16	-0.02	1	-1.85	0.39	-0.05	0.28	-0.73	0.4	-0.84	-0.69	-0.9	-0.4	-0.49	3.37	0.7	1.07	0.67	-0.09	-0.05	-1	-0.68	0.22	0.25	-0.39	1.57	0.74	1.89	-0.31	-1.07	-0.58	-0.46	-0.86	-0.84	-1.34	-0.24	1.4	-1.22	-0.12	-0.6
RG-7388	1.97	-0.76	-0.63	-0.29	-0.63	-0.72	-0.44	-0.59	-0.82	-0.55	-0.51	-0.35	-0.52	1.57	-0.47	-0.55	-0.4	-0.49	-0.39	-0.39	-0.66	1.58	-0.39	2.34	1.15	1.8	-0.52	-0.48	-0.4	0.23	1.17	1.46	-0.45	1.19	-0.75	-0.86	-0.29	1.61	-0.81	-0.92	1.55	-0.43	-0.32	-0.19	-0.71	-0.96	-0.65	-0.95	-0.93
CO-1686	1	-0.45	-0.37	2.4	-0.41	-0.35	-1.44	-0.31	-1.02	-0.03	-0.61	0.28	-0.7	-0.02	-0.24	0.47	-0.99	0.09	-0.64	0.13	-0.97	-0.53	-0.42	0.58	-0.28	-0.3	-0.15	0.08	-1.51	-0.66	-0.26	-0.12	-0.23	0.3	0.73	-1.15	1.85	-0.1	-0.99	0.8	-0.33	1.75	-0.19	0.67	0.34	0.03	-0.47	2.36	-1.59
GNE-617	-0.42	-0.72	-0.73	0.48	-0.52	-0.78	-0.58	1.74	-0.09	-0.57	-0.25	1.08	-0.55	1.74	1.22	1.05	0.51	1.74	0.68	-0.83	1.72	-0.69	1.12	-0.43	-0.77	-0.85	1.72	-0.66	-0.83	0.16	-0.98	-0.92	1.21	-0.42	-0.78	-0.71	-0.69	-0.88	-0.9	-0.95	0.52	1.38	-0.52	0.05	-0.48	0.5	1.74	-0.66	-0.27
PD183805	-0.18	-0.36	-0.47	-0.46	1.78	-0.37	-0.93	-0.29	-0.61	0.5	-0.83	-0.58	-0.39	-0.3	-0.22	-0.29	-0.76	-0.39	-0.51	-0.45	-0.47	-0.47	-0.43	-0.35	-0.25	-0.6	-0.34	-0.41	-0.33	-0.78	-0.8	-0.37	-0.64	-0.56	2.38	-0.77	0.42	-0.48	-0.39	2.98	-0.85	1.02	0.01	-0.27	-0.63	0.09	-0.37	1.68	-0.35
spebrutinib	-0.4	-0.55	0.59	1.19	0.12	-0.13	-0.58	0.3	-0.94	2.14	-0.03	-0.32	-0.84	0.03	0.75	-0.42	-0.78	-0.18	-0.97	-1.83	-1.21	-0.95	-0.73	-0.76	0.64	-0.61	0.64	-0.08	-1.4	-1.51	-1.58	-0.03	-0.55	-0.51	-0.64	-0.33	0.91	0.89	-1.41	0.88	-0.26	0.08	0.14	-0.37	1.02	-0.02	-0.69	1.57	-0.58
CP-724714	1.14	-0.31	-0.69	0.49	2.71	-0.57	-0.29	-0.52	-0.78	-0.29	-0.36	0.65	-0.89	-0.4	0.09	-0.56	-0.8	-0.71	-0.43	-1	-0.74	-0.41	0.17	-0.08	-0.52	-0.56	-0.17	-0.68	-0.33	1.43	-0.5	-0.07	-0.17	-0.41	1.02	-1.02	0.56	-0.5	-0.71	-0.59	0.95	1.38	-0.59	-0.04	0.93	-0.3	-0.59	4.49	-0.69
PF-06463922	0.93	0.22	0.2	-0.8	-0.19	-0.03	-0.36	-0.48	-0.8	0.11	-0.8	0.94	-0.73	0.07	-0.35	0.9	2.71	-0.19	-0.8	-0.8	-0.8	-0.76	-0.8	4.68	-0.26	0.2	-0.38	-0.6	-0.38	-0.62	0.01	0.11	-0.38	0	0.3	0.09	1.46	-0.28	-0.49	-0.15	-0.05	-0.45	-0.05	-0.73	-0.8	0.96	-0.79	0.08	-0.55
SOMCL-12-81	1.82	-0.36	-0.03	0.04	-1.11	-0.16	1.62	1.03	-0.4	1.26	-0.12	1.33	-0.79	1.13	-0.02	-0.13	1.3	1.15	1.24	0.35	-0.2	-0.33	-0.41	2.29	1.17	-1.62	-0.16	-0.77	-0.8	0.11	-1.55	-0.04	-1.06	0.05	-1.8	0.27	0.36	0.27	-0.24	-1.67	1.36	-1.79	-0.44	-0.01	-0.64	-0.13	-0.51	-1.64	-0.94
selinexor	1.23	0.55	-1.15	1.03	-0.55	0.56	0.65	1.4	-0.53	-0.29	0.71	0.69	-0.25	0.14	-0.1	-0.44	-2	0.79	-0.19	0.79	0.51	1.3	0.86	1.11	0.85	-0.48	-1.47	0.28	0.36	-0.61	-0.87	-1.12	0.66	0.18	-0.11	-1.38	-0.02	1.04	0.39	-0.5	1.09	-0.4	-1.09	0.56	1.1	-0.87	0.2	-2.32	-0.04
TAS-116	1.37	-0.39	-1.56	-0.94	0.11	-1.28	0.65	-0.34	-0.41	-0.61	-0.54	1.5	-0.42	1.18	-0.29	1.32	1.34	1.21	0.91	0.51	0.8	0.71	-0.52	1.2	0.74	0.59	0.5	-0.56	0.47	-0.56	-0.3	0.53	0.95	-0.03	-2	-1.12	-0.09	-0.5	0.55	-1.62	1.16	0.35	-0.62	-0.11	-0.96	-1.76	-0.52	1.28	-2.46
dimethylfasudil	0.21	0.08	1.55	0.91	-1.05	0.77	0.84	1.06	-0.69	2.83	-0.83	1.13	-1.12	0.5	-0.01	-0.39	0.03	0.45	-0.14	-0.53	-0.74	-0.16	-0.64	0.99	0.46	-1.2	-1.15	-0.77	-1.2	-0.9	-1.2	-0.7	-1.2	0.06	-0.81	0.23	3.28	1.37	-0.44	-0.99	0.39	-0.22	-0.73	-0.85	-1.2	-0.04	-0.58	-0.26	-0.3
AZD-6738	2.46	-0.99	0.1	0.67	-0.26	-0.96	0.24	1.17	-0.26	0.4	-1.35	-0.8	0.25	-0.45	-0.37	-0.34	-0.33	-0.47	1.15	0.59	-0.19	0.26	-0.27	1.24	1.55	-1.14	0.78	-0.18	-1.48	-0.14	-1.78	0.38	-0.18	-0.08	-0.76	0.13	1.03	-0.54	0.73	0.88	1.38	-1.21	-0.35	-0.31	0.4	-0.54	-0.88	0.21	-2.52
AZD-6738 ( R,S-isomer)	2.33	-0.79	0.37	0.83	0.48	-1.02	0.53	1.07	-0.7	1.06	-1.38	-0.7	0.05	-0.64	-1.08	-0.43	-0.28	-0.76	0.95	0.32	-0.92	0.26	-0.37	0.87	1.16	-0.61	0.44	-0.24	-1.03	-0.54	-1.64	0.17	-0.15	0.16	-0.32	0.36	1.65	0.17	0.55	0.77	0.63	-0.73	-0.08	-0.57	0.48	-0.08	-1.2	0.68	-2.87
SAR-260301 (enantiomer 1)	0.96	-0.5	1.08	0.83	1.15	-0.15	0.66	-0.24	-0.8	2.06	-0.8	-0.93	-0.43	-0.32	-0.41	-0.58	-0.83	-1.15	-0.86	-0.36	-1.4	-0.4	-1	-0.31	-0.02	0.57	-0.39	-0.86	-0.09	-0.59	-0.16	1.74	-0.41	-0.31	-0.03	-0.96	1.28	-0.53	-1.34	0.13	-0.52	-0.69	0.46	0.19	-0.5	-0.08	-0.52	0.16	-1.31
SAR-260301 (enantiomer 1)	0.8	-0.76	0.98	1.13	1.03	-0.52	0.6	-0.05	-0.74	2.4	-0.64	-0.49	-0.52	0.14	-0.45	-0.02	-0.59	-0.78	-0.61	-0.62	-1.5	-0.43	-0.68	-0.66	-0.24	0.6	-0.35	-0.98	0.28	-0.33	-0.42	1.42	-0.61	-0.49	0.1	-1.24	1.35	-0.97	-1.16	-0.01	-0.49	-0.75	0.61	0.15	-0.8	-0.06	-0.93	0.32	-1.33
AZ-505	0.26	0.37	-0.07	0.01	-0.14	-0.02	-0.1	-0.05	-0.04	1.58	-0.14	-0.02	-0.3	0	-0.1	-0.17	-0.32	-0.12	0.34	0.02	-0.13	-0.1	0	0.19	-0.08	-0.49	-0.16	-0.19	-0.05	-0.09	-0.18	-0.08	-0.04	-0.46	-0.08	-0.05	6.64	-0.24	-0.26	-0.09	-0.15	-0.04	-0.04	-0.18	-0.05	0.05	-0.2	-0.12	-2.22
MK-0731	0.93	0.54	0.22	0.1	-0.03	0.24	0.44	0.8	0.26	0.12	0.43	0.43	0.15	0.92	0.85	0.11	0.24	0.62	0.4	0.18	0.67	0.14	0.22	0.62	0.11	-1.32	1.09	0.23	-1.95	0.81	-2.14	0.13	1.01	0.13	-0.34	na	-0.29	-2.54	0.15	0.71	0.21	0.62	-2.07	0.35	-2.41	-0.19	0	0.74	0.34
maritoclax	1.42	1	0.23	0.12	0.64	0.41	-0.1	-1.17	-0.3	-1.04	-0.89	-0.04	-0.32	1.03	1.23	-1.36	-0.02	0.04	0.89	0.73	0.8	-0.11	1.39	0.68	-1.65	-0.84	-0.91	-0.58	0.45	1.64	-1.35	0.97	-0.98	-1.22	0.4	-2.11	2.12	0.06	0.8	-0.33	0.74	0.96	-0.92	0.06	-1.26	-1.78	0.38	-1.55	0.65
MI-773	1.9	0.3	-0.69	-0.27	-0.62	-1.16	-0.2	-0.12	-0.61	-0.27	-0.83	-0.24	-0.24	1.45	-0.29	-0.37	-0.73	-1.18	-0.21	0	-0.34	1.65	0.01	2.04	1.19	2.33	-0.32	-0.47	-0.16	0.49	0.64	1.88	-0.45	0.95	-0.13	-1.13	-0.16	1.87	-1.1	-1.12	1.06	-0.84	0.2	-0.91	-0.57	-0.29	-1.32	-1.11	-1.28
BAY-87-2243	1.42	-0.53	-0.89	1.25	0.35	-0.93	2.25	-0.83	-0.68	-1.07	-0.34	-0.13	-0.44	1.74	-0.13	-0.26	-0.35	-0.85	-0.24	-0.02	2	-0.18	0.51	0.89	0.69	-0.19	0.01	-0.93	-0.09	2	0	-0.14	0.04	-0.03	2	na	0.18	-0.67	2	-0.71	-0.3	-0.05	-1	-0.6	2	-0.88	-0.95	-1	0.37
CEP-37440	1.59	0.1	-0.43	-1.11	-0.54	-0.91	-0.18	-0.33	-0.77	-0.28	-0.58	1.7	-0.29	0.14	1.05	1.72	-0.84	0.61	-0.81	1.49	-0.49	-0.59	-0.24	4.02	0.13	0.6	0.42	-0.07	0.07	-0.2	-0.04	-0.09	0.12	0.02	-0.21	-0.76	2.6	-1.9	-0.61	0.62	0.57	-0.29	0.42	-1.76	-0.18	0.93	-1.35	-0.82	-1.32
GDC-0994	-0.63	0.08	-0.69	-0.47	-0.61	-0.79	-1.12	0.55	-0.68	-0.58	-0.5	2.23	1.19	0.45	-0.51	1.78	-0.45	0.17	-0.37	0.65	-0.54	-0.58	-0.52	-0.59	0.32	2.54	2.1	1.55	2.01	-0.26	1.82	2.07	0.41	-0.76	-0.55	-0.78	0.77	-0.75	0.23	-0.09	-0.79	-0.28	-0.54	-0.78	-0.73	0.48	0.05	-0.89	-1.25
NMS-1286937	0.9	0.3	-0.11	0.22	-1.01	0.37	0.44	0.68	0.33	0.43	0.41	0.86	0.52	0.69	-0.24	0.7	0.73	0.82	0.99	0.9	0.66	0.7	-0.91	0.91	0.66	-2.41	0.62	na	na	0.12	-2.4	0.56	1.21	0.23	0.2	0.32	-0.73	-1.8	0.63	na	0.64	0.78	-0.96	0.67	-2.05	0.46	0.5	0.11	-1.13
CUDC-427	-0.06	3.24	-0.59	4	-0.15	-1.05	-0.66	1.85	-0.31	0.31	-0.21	0.02	-0.18	-0.18	-0.1	-0.25	-0.51	-0.89	-0.32	0.1	-0.15	-0.26	-0.16	0.2	0.03	1.14	0.03	0.11	0.12	0.42	0.07	0.03	-0.19	-0.91	-0.51	-1.01	1.1	-1.06	-0.2	-0.42	-0.43	0.42	-0.59	-0.45	1.15	-0.46	0.07	4.09	-0.23
PF-03758309	1.33	0.63	-0.83	-0.32	-0.94	-0.79	0.27	-0.19	0.44	-0.48	0.67	1.28	0.48	1.33	-1.39	0.69	0.2	0.63	-0.75	0.35	-0.36	-0.54	0	1.33	1.23	1.26	0.02	1.1	1.33	-0.24	1.04	1.33	0.76	-0.56	-0.16	-0.11	1.33	-0.59	0.92	-0.48	0.87	0.54	0.82	0.33	-1.45	-0.63	-0.59	-0.37	-2.87
AMG-232	1.8	-0.67	-0.64	-0.47	-0.17	-0.75	-0.26	-0.51	-0.54	-0.43	-0.17	-0.54	-0.62	1.52	-0.57	-0.89	-0.59	-0.87	-0.67	-0.68	-0.67	1.63	-0.55	1.88	1.48	2.01	-0.52	-0.65	-0.58	0.65	1.63	1.71	-0.57	1.51	-0.42	-0.64	-0.47	2.03	-0.63	-0.82	1.61	-0.66	-0.22	-0.45	-0.14	-0.85	-0.49	-0.7	-0.85
entosplenitib	0.19	0	0.14	-0.15	0.05	0.98	0.19	0.72	0.13	2.34	0.25	-1.29	-1.73	0.25	0.08	0.37	3.56	-0.82	-2.25	-2.25	-2.25	-2.22	-0.42	0.69	-0.37	0.21	-0.19	-1.14	-0.04	-0.22	-0.29	0.07	-0.01	0.21	-0.18	1.3	-0.23	1.05	-0.2	-0.21	0.55	0.03	-0.29	-0.41	0.53	na	1.04	0.73	0.14
JNJ-42756493	-0.92	-0.14	0.93	0.34	-1.1	0.12	-0.95	1.82	-0.96	1.93	-0.08	-0.14	-0.98	-0.12	0.17	0.07	-0.6	-0.45	-0.72	-0.58	0.61	0.27	-0.57	na	0.37	-0.46	-0.1	-0.58	-0.96	na	-0.82	-0.5	-0.34	-0.28	-1.13	-0.14	0.17	-0.12	-0.52	-0.14	-0.26	-0.64	0.26	-0.32	0.54	-0.29	-0.17	0.66	-0.36
GSK-2606414	-0.4	-0.46	0.27	0.85	0.02	-1.36	-1.21	0.76	-1.03	0.28	0.31	-0.32	-1.88	-0.44	0.89	-0.1	2.95	-0.52	-0.22	-0.65	0.58	-0.07	-0.18	0.48	0.1	0.7	0.95	-0.44	-0.47	na	-0.65	0.3	-0.39	-1.13	-1.31	-1.23	0.94	-0.18	-0.38	0.17	-0.19	-1.51	-0.04	-1.03	0.46	-1.79	-0.39	1.36	-0.44
LY-3009120	-1.62	0.89	-0.6	-1.38	-0.59	-0.51	-0.96	-0.33	-1.16	-0.67	-0.38	1.76	0.02	0.74	-0.19	1.6	-0.18	0.05	-2.02	0.84	0.15	-0.49	-0.64	-0.58	0.6	1.93	1.93	1.35	1.93	-0.25	1.75	1.93	1.3	-0.54	-1.23	0.24	0.94	-0.76	0.39	0.12	-0.27	0	0.28	-1.07	-0.35	0.77	-0.32	-0.12	-0.93
PTC-691	0.67	-2.1	0.65	0.24	0.43	-0.01	0.7	0.57	0.15	0.81	-0.07	0.73	-0.76	0.48	0.52	0.62	0.56	0.59	0.32	0.52	0.54	-0.62	0.01	0.52	0.28	0.09	0.47	0.01	-2.3	0.62	-2.89	0.59	1.37	0.15	-0.68	0.21	na	-1.28	0.19	0.19	0.64	0.83	-1.5	0.9	-2.67	-1.59	-0.78	0.35	0.64
AZ-628	-0.6	1.72	-0.9	-0.67	-0.52	-0.74	-0.81	-0.47	-0.7	-1.07	-0.77	1.7	1.26	1.09	-0.44	1.59	-0.17	0.05	-0.69	1.36	0.39	-0.67	-0.47	-0.63	1.33	2.11	1.83	1.25	1.82	-0.04	1.57	1.66	1.29	-0.88	-0.53	0.05	0.62	-0.7	0.59	-0.44	-0.39	-0.54	-0.11	-1.09	-0.55	1	-0.65	-1.99	-0.57
Volitinib	-0.24	-0.24	-0.24	-0.11	0.73	-0.24	7.1	-0.24	-0.24	-0.24	-0.24	-0.24	-0.24	-0.24	-0.24	-0.24	1.04	-0.24	-0.24	-0.24	-0.24	-0.24	0.9	0.83	-0.24	-0.24	-0.24	-0.24	-0.24	-0.24	-0.24	-0.24	-0.24	-0.24	-0.24	-0.24	0.6	-0.24	-0.24	-0.24	-0.24	-0.24	-0.24	-0.24	0.42	-0.24	-0.24	-0.24	-0.24
AMG-511	1.13	-1.09	0.89	0.94	1.31	-0.49	0.81	0.29	-0.34	1.31	-0.39	0.13	-0.05	-1.16	-0.1	0.71	-1	-1.35	0.06	0.95	-2.11	0.65	-1.78	-1.61	-0.32	-0.08	-1.23	-1.21	0.51	-1.2	0.5	1.24	-0.93	-0.07	-0.53	-0.08	1.31	-1.31	-1.5	0.44	0.09	-1.01	1.15	0.58	-1.43	0.83	-1.24	1.05	-1.09
JNJ-54302833	1.64	-0.17	-0.6	0.31	-0.33	-0.22	-0.14	-0.14	-0.7	-0.63	-0.12	-0.44	-0.41	-0.21	0.94	-0.26	0.4	-0.56	0.32	3.92	0.18	0.58	3.64	1.32	1.43	-0.57	-0.64	-0.8	-0.64	1.02	-1.16	-0.1	-0.12	-0.26	-0.29	-0.81	-0.76	-0.45	-0.27	-0.95	1.57	-0.25	-0.92	-0.2	0.35	-1.15	-0.61	-0.95	-0.11
MG-132	-0.28	0.26	-0.35	0.21	1.09	0.48	-0.11	0.79	-1.71	1.04	0.24	-0.18	0.93	0.5	-0.48	0.69	0.6	0.1	-0.04	0.25	0.02	0.3	0.09	0.03	1.26	na	0.2	-0.56	-0.26	0.13	0.84	0.97	1.22	-0.94	-1.3	0.38	0.32	1.2	-0.27	-2.62	-0.43	1.19	-0.38	1.06	-0.56	-1.17	-0.73	-1.07	-4.64
CX-5461	1.4	-0.05	-1.24	-1.05	-1.25	0.39	0.45	-0.27	0.38	-0.86	-0.13	0.58	-0.01	0.84	0.65	0.61	0.39	1.62	0.21	-0.96	0.26	2.33	0.38	2.99	1.39	-0.84	-0.62	-1.04	-1.15	-0.78	-1.24	-0.71	-0.47	1.42	-0.84	-0.67	-1.22	-0.71	0.72	-0.93	1.9	-0.56	0.23	-0.66	0.43	-1.08	0.63	-1.04	0.58
PWT-33597	1.71	-1.45	0.64	-0.65	2.21	-0.39	0.31	-0.67	-2.31	1.82	-1.66	0.27	0.19	-1.09	-0.35	0.15	-1.06	-1.32	-0.42	1.79	-2.24	0.46	-0.48	-0.67	-0.53	1.46	-0.35	-0.65	0.45	-0.71	-0.02	0.36	-0.18	-0.51	0.56	-0.1	na	-0.63	-0.72	0.24	0.3	0.4	1.75	0.08	-0.23	0.26	-1.14	1.25	-1.6
CH-5183284	0.52	-0.45	-0.44	0.31	0.07	0.09	0.44	2.07	-0.87	2.31	1.83	0.46	-0.8	0.53	2.39	0.38	0.81	-0.1	-0.29	-0.58	0.97	0.2	-0.14	1.06	1.17	-0.76	-0.61	-1.47	-0.24	0.31	-1.5	0.6	-0.81	-0.19	-1.22	0.43	-1.28	-0.44	-0.92	-1.67	1.25	-0.39	-0.35	-0.52	-0.92	-0.92	0.01	-0.77	-0.59
Defactinib	0.13	-0.72	-0.14	0.23	-0.96	0.06	-0.29	0.31	-0.74	0.92	-0.76	1.17	-0.23	-0.11	-0.34	-0.43	4.56	-0.77	-0.7	0.1	-0.78	-0.33	-0.58	1.19	0.24	-0.61	0.02	1.24	-0.53	0.19	-1.14	0.73	-0.66	-0.57	-0.33	0.23	0.88	-0.39	-0.09	0.14	-0.42	-0.22	0.54	0.03	-0.13	0.31	-1.1	0.11	-2.91
E-3810	0.44	-0.55	0.07	0	-1.2	-0.03	-0.57	2.89	-0.01	2.12	-0.51	-0.41	-0.68	0.14	-0.1	-0.14	-0.05	-0.01	0.2	-0.4	0.53	0.55	-0.86	1	0.44	-0.49	-0.41	-0.96	-0.65	-0.9	-1.11	0.39	0.68	-0.66	-0.99	-0.65	-0.22	1.91	-0.7	-0.19	0.15	-0.44	-0.26	-0.43	0.74	-0.22	-0.42	-0.78	-0.83
cs-1730	1.39	-0.68	0.99	-0.82	0.6	-1.69	-0.26	0.92	-0.71	1.68	-0.94	0.92	-0.11	0.08	0.92	0.53	-0.64	-2.07	-0.96	1.19	0.35	-1.02	1.01	1.26	0.91	0.34	0.67	-0.37	-0.27	-0.09	-0.1	1.41	0.15	-0.8	-0.22	0.87	1.46	-1	-0.63	-0.09	-0.96	0.9	-0.21	-0.07	-0.46	-0.89	-1.21	0.46	-0.34
CGM-097	1.8	-0.62	-0.65	-0.26	-0.43	-0.53	-0.25	-0.02	-0.86	-0.49	-0.64	-0.42	-0.41	1.33	-0.14	-0.45	-0.59	-0.92	-0.46	-0.27	-0.78	1.5	-0.67	2.57	1.2	2.92	-0.46	-1.14	-0.2	0.12	0.3	1.08	-0.37	1.17	-0.17	-0.79	-0.2	1.7	-0.67	-0.54	1.14	-0.75	0.04	-0.41	-0.57	-0.45	-1.2	-0.78	-0.63
VS-4718	1.45	-0.24	-1.4	-1.03	-1.45	-0.62	0.49	-0.82	-1.51	0.41	-1.19	1.93	0.14	0.07	-0.3	1.38	0.44	0.07	-1.06	0.57	-0.65	-0.86	-0.48	1.59	0.28	1.53	0.77	-0.39	0.09	-0.56	1.36	1.21	0.72	0.18	1.38	1.5	3.65	-0.1	0.77	-0.01	-0.15	-0.97	-0.11	-1.36	-0.3	0.9	-0.88	-0.7	-0.22
E-7449	0.78	0.35	-1.9	-1.81	0.4	0	0.33	-0.07	-2.29	1.16	-0.1	0.7	0.63	0.11	0.23	0.9	0.61	0.06	0.61	-0.24	-0.12	0.57	-0.11	0.43	1.01	-2.22	0.7	-3.06	-0.85	-0.15	-1.89	0.6	0.62	0.31	0.75	0.99	na	-1.65	0.61	-2.36	0.41	1.16	0.77	0.32	0.3	0.31	-0.82	1.02	-1.46
JNJ-26483327	-0.43	-0.54	-0.52	-1	1.23	-1.19	-0.72	-1.97	-1.08	-0.2	-1.29	-0.15	-0.87	-0.71	1.03	-0.22	-0.68	-0.21	-0.52	0.27	0.08	-0.27	-0.31	-0.46	0.27	0.71	0.53	-0.22	-0.25	-1.06	-0.88	0.41	-0.41	-0.21	1.93	-1	0.14	-1.12	-1.4	2.27	0.17	1.05	1.62	0.38	0.35	-0.67	-0.62	na	0.19
JNJ-47117096	1.8	0.26	-0.45	-0.46	0.57	0.24	-0.49	1.38	0.31	2.37	0.21	1.53	-0.33	0.57	-1.42	0.9	0.14	0.71	0.09	1.05	0.77	2.35	-1.11	0.77	1.28	0.42	-1.42	-1.42	0.17	0.48	-1.41	-0.4	-0.6	-0.35	-1.42	0.13	0.43	-0.38	-0.78	-0.21	1.65	0.88	-0.86	-0.18	0.74	-0.51	-0.71	na	-1.42
VT-464	7.14	-0.26	-0.34	0.04	1.63	-0.16	0.02	-0.02	-0.34	0.35	-0.02	-0.06	-0.13	0.07	0.17	0.01	-0.25	-0.29	-0.43	-0.56	-0.24	-0.69	-0.48	-0.47	0.03	-0.14	-0.15	-0.16	-0.15	-0.07	-0.32	-0.24	0.01	-0.42	0.16	-0.07	0.19	-0.4	-0.04	-0.23	-0.17	-0.01	-0.47	-0.16	-0.34	-0.32	-0.67	0.11	-0.24
Poziotinib	-0.21	-0.49	-0.46	-0.18	2.13	0.24	-0.48	-0.1	-0.87	0.07	-0.77	-0.54	-0.79	-0.63	-0.31	-0.14	-0.82	-0.93	-0.26	-0.87	-0.51	-0.44	-0.72	-0.26	-0.09	-0.78	-0.51	-0.71	-0.98	-0.77	-0.98	-0.42	-0.25	-0.4	2.13	-0.5	0.13	-0.16	-0.57	2.13	-0.96	2.13	1.2	-0.33	-0.33	-0.6	-0.57	2.13	-0.06
SGI-1027	0.93	0.54	-0.36	0.37	0.91	0.56	-0.22	0.61	0.31	-0.95	0.41	1.46	0.57	0.85	-0.41	1.48	1.63	0.76	na	-0.55	na	na	-2.59	na	2.15	0.46	-0.58	-0.33	0.51	-0.29	-1.4	0.35	0.17	-1.08	0.16	0.47	0.41	0.32	0.22	0.5	0.19	0.33	-1.11	0.73	0.54	0.05	0.16	-0.53	-2.59
CB-839	0.01	-0.62	0.21	-0.55	1.7	0.22	0.4	0.07	-0.61	0.44	na	-0.38	-1.23	0.03	-1.93	-0.4	0.19	-0.95	-0.71	0.75	-0.01	1.2	3.91	-0.76	-0.47	-0.58	-0.84	-0.14	-1.86	0.04	-0.6	-0.19	-0.65	na	0.24	na	1.08	0.11	0.27	na	0.2	0.34	-0.04	-0.01	0.91	-1.93	0.06	0.4	-1.93
pyridoclax	0.23	-0.07	0.05	0.21	1.18	-0.5	-0.1	0.26	-0.65	-0.34	-0.11	-0.13	-1.32	-0.11	0.28	-0.08	0.06	-0.54	2.17	0.74	0.06	1.7	0.6	1.48	0.17	0.38	-0.46	-0.01	-0.37	1.71	-0.83	0.37	-0.05	-0.3	0	-0.35	0.6	0.52	-0.06	-1.08	0.8	0.55	-0.46	-0.06	-0.56	-5.6	0.27	-1.24	-0.14
Danusertib	1.44	0.39	-0.16	0.15	0.13	-0.02	0.23	0.51	-0.85	0.77	-0.49	1.89	0.42	1.35	-1.81	0.22	0.97	0.73	-2.1	-0.75	1.4	-1.55	-1.12	1.82	0.86	0.43	-0.85	-0.91	-0.69	-0.3	0.26	0.4	-0.61	0.53	-0.33	-0.02	1.22	0.76	0.19	-0.56	0.96	0.53	0.59	0.1	0.27	-0.18	-0.5	0.32	-2.86
Altiratinib	0.89	-0.19	-0.23	-0.46	-0.15	-0.47	0.26	0.13	-0.68	0.36	-0.74	0.43	-0.61	-0.12	-0.43	0.9	6.01	-0.47	-0.29	-0.07	0.09	-0.25	-0.41	-0.08	-0.08	2.09	0.33	0.47	0.25	0.42	-0.01	0.61	0.39	-0.51	-0.19	-0.34	1.38	-0.21	0.56	-0.32	-0.53	-0.18	-0.37	-0.57	-0.73	-0.48	-0.52	-0.77	-0.35
CCT-251545	0.05	-1.25	-0.95	0.59	0.59	-0.58	-0.7	0.5	-1.25	0.19	-0.34	1.81	-1.25	0.68	0	1.17	0.25	-0.24	-0.14	0.91	0.54	1.29	1.16	4.31	-0.89	-0.69	-0.87	0.66	-0.93	-0.01	-1.25	-0.57	0.05	0.44	-0.35	0.01	-1.25	-0.67	-1.25	-1.25	-0.74	0.56	-0.72	0.21	-0.66	-1.25	0.42	-0.05	-0.17
aldoxorubicin	1.54	-0.72	-0.59	-0.29	0.49	0.25	0.67	0.14	0.56	0.75	0.86	0.04	-0.48	0.97	-1.97	-0.41	-0.72	0.77	0.82	0.05	0.02	0.71	0.87	1.85	0.92	0.97	0.07	-0.59	-0.55	0.32	-0.35	0.51	-0.75	0.79	-1.12	0.21	1.01	0.18	0.06	-1.03	1.99	0.37	-0.17	-0.69	-0.85	-1.35	-0.24	-0.57	-4.19
AZD-3147	1.08	-0.06	0.99	0.9	1.08	-0.08	0.44	0.05	-0.66	1.08	-0.52	0.55	-0.13	-1.12	-1.65	-0.72	-0.46	-0.7	-0.05	-3.02	-0.47	-0.41	0.86	0.03	0	1.08	0.07	0.05	1.08	0.68	0.36	1.18	0.22	-0.9	0.13	-0.45	1.08	0.25	-0.16	-0.31	0.41	0.34	1.08	0.32	0.63	-0.27	-0.49	1.08	-3.99
A-1210477	0.33	0.83	0.24	1.16	0.7	-0.23	0.38	0.67	-0.21	0.99	0.11	1	0.35	0.15	-1.85	0.5	-0.13	-0.19	-0.53	0.66	-0.34	-0.14	0.51	0.12	0.09	0.1	0.81	1.16	1.03	0.67	0.28	na	-0.07	-0.68	-0.19	0.19	1.1	0.07	-0.16	-0.73	0.08	0.13	-0.14	0.43	-0.07	-0.4	-0.14	0.49	-5.32
CPI-0610	1.12	-0.38	0.63	-0.6	0.14	-1.31	-0.06	-0.12	-0.61	2.21	-0.98	1.21	-0.5	-0.14	0.35	0.73	-0.66	-1.15	-0.79	1.52	-0.07	-0.35	1.57	0.96	0.4	-0.1	0.38	-0.92	-0.35	-0.3	-0.28	1.41	0.28	-0.93	-0.75	0.3	1.31	-0.62	-0.13	-0.33	-0.86	-0.42	-0.22	0.08	0	-2	-0.81	0.65	0.28
MLN-7243	0.6	0.75	0.17	0.67	0.35	0.46	-0.57	0.91	0.13	-0.29	0.81	0.51	0.56	0.99	-0.93	-1.41	-0.69	0.04	0.85	0.24	1	-1.01	-2.01	0.32	-1.51	0.37	0.04	0.29	0.72	0.96	0.42	0.21	0.16	-1.24	0.32	0.77	0.29	0.74	0.21	0.46	-1.33	0.7	-0.7	0.9	0.42	-0.22	0.57	0.37	-3.29
PQR-309	1.16	-0.57	0.53	0.37	2.41	-0.24	0.56	-0.29	-1.62	1.31	-1.16	0.35	-0.4	-0.42	0.22	0.55	-0.7	-0.89	-1.86	0.1	-2.14	0.01	-0.38	-0.73	-2	1.35	-0.06	-0.49	0.46	0.04	0.36	0.66	-0.04	-0.08	0.25	-0.58	0.94	0.02	-0.06	0.35	0.25	-0.54	1.47	0.17	-0.52	0.56	-0.8	1.03	-1.95
EPZ-015666	2.17	-0.11	-0.38	1.19	0.79	0.02	0.04	1.76	0.39	0.3	0.24	0.19	-0.03	-0.66	-0.66	-0.52	-0.11	0.51	-0.94	-0.48	-0.48	0	2.06	0.78	1.19	0.11	-0.68	-0.09	-1.19	0.45	-0.44	-0.55	0.26	-1.56	-0.8	-1.48	-0.3	0.68	-0.4	-0.66	2.15	-0.68	-0.06	0.53	-0.1	-1.44	-0.52	-2.64	-0.08
TAS-115	-1.08	0.46	1.11	0.62	0.82	0.37	2.21	1.63	-1.48	2.06	-1.48	0.26	-1.48	-0.81	0.17	0.57	0.42	-1.48	-0.67	-1.48	1.66	0.5	-0.63	0.03	0.43	-0.25	-0.53	-0.85	-1.08	-0.42	-0.3	0.53	-0.62	-1	-1.48	-0.31	1.26	0.26	0.57	-1.08	-1.48	-0.06	0.19	-0.64	0.25	-0.8	-1.08	0.29	-0.1
Bet-BAY-002	1.17	-0.09	0.54	-0.08	0.39	-1.5	-0.18	0.08	-0.94	2.16	-0.85	0.97	0	0.44	0.69	1.11	-1.02	-1.44	-1.23	1.09	0.32	-1.21	1.49	1.03	0.78	-0.88	0.6	-1.34	-0.35	-0.21	-0.18	1.58	0.28	-0.45	-0.99	0.93	-0.27	-1.48	-0.09	-0.35	-1.43	0.54	-0.37	0.13	0.01	-0.83	-0.53	1.05	-0.23
LOXO-101	-0.13	-0.13	-0.13	-0.13	-0.13	-0.13	-0.13	-0.13	-0.13	-0.13	-0.13	-0.13	-0.13	-0.13	-0.13	-0.13	7.35	-0.13	na	-0.13	-0.13	-0.13	-0.13	-0.13	-0.13	-0.13	-0.13	-0.13	-0.13	-0.13	na	-0.13	-0.13	-0.13	-0.13	-0.13	-0.13	-0.13	-0.13	na	-0.13	-0.13	-0.13	-0.13	-0.13	-0.13	-0.13	-0.13	-0.13
RX-3117	1.23	-0.2	-1.27	-1.73	-0.63	0.21	-0.51	0.04	-0.22	-1.12	-0.21	0.64	0.54	1.17	0.94	0.85	0.82	0.94	na	0.6	0.69	0.08	na	1.09	1.07	-1.09	0.62	-2.75	-0.86	-0.53	na	-0.43	0.63	1.13	-1.82	na	na	-1.22	-0.44	na	1.19	1.08	-0.24	-0.5	-1.72	-1.26	0.93	-0.62	0.9
BAY-1143572	1.04	-0.95	-0.45	-0.27	0.63	0.3	0.95	1.14	-0.28	0.98	0.17	1.09	-1.47	1.02	0.79	0.43	0.62	0.37	0.94	1.12	-2.02	-1.15	-1.78	1.57	1.18	-1.57	-1.3	-0.29	-0.25	na	na	1.23	-0.79	-1.62	-0.65	0.61	0.37	0.79	0.36	0.6	-0.98	-0.83	0.42	0.92	-1.39	0.08	-0.39	-1.66	-1.79
AZD-8835	1.49	-0.68	1.02	-0.25	2.45	-0.93	0.22	-0.11	-1.79	2.1	-1.55	0.3	-0.48	-0.81	-0.16	1.18	-0.68	-0.8	-0.79	1.7	-1.04	0.42	-1.05	-0.7	0.23	0.12	-1.04	-1.1	-0.01	-0.51	na	0.49	-0.6	0.43	-0.2	-0.03	1.84	-1	-1	0.37	0.11	-0.69	1.75	-0.29	-1.43	0.22	-1.23	1.65	-0.66
AZD-9496	5.88	-0.47	-0.17	-0.06	3.8	-0.26	0.18	-0.27	-0.22	-0.18	0.02	-0.39	0.03	-0.15	0.24	-0.26	-0.02	-0.15	-0.13	-0.35	-0.2	-0.05	0.23	-0.19	-0.13	-0.33	-0.25	-0.22	-0.18	-0.01	-0.42	0.8	-0.24	-0.09	-0.17	-0.32	-0.29	-0.48	-0.03	-0.41	-0.06	-0.23	-0.37	-0.24	-0.3	-0.64	-0.08	-0.49	-0.28
BAY-1161909	1.44	-0.07	-0.43	-0.43	1.56	-0.63	-0.63	-0.22	-0.63	-0.3	-0.18	2.41	-0.63	2.41	2.46	0.13	-0.49	0.13	1.54	0.19	-0.52	1.27	1.42	1.98	0.34	-0.63	-0.16	-0.63	-0.63	1.74	-0.54	-0.6	-0.63	-0.63	-0.63	-0.63	-0.33	-0.63	-0.63	-0.73	2.42	-0.63	-0.63	-0.63	-0.63	-0.63	0.34	-0.63	0.08
BAY-1217389	-0.08	-0.46	-0.1	-0.57	-0.4	-0.93	0.12	0.09	-1.04	-0.34	0.19	1.97	-1.47	2.33	2.33	0.27	-0.26	0.99	1.34	-0.46	-1.35	-0.39	0.08	0.85	0.97	-0.46	0.42	0.18	-0.94	-0.89	-0.89	-0.19	-0.57	-0.03	-0.56	-0.47	-0.9	-1.16	-0.84	-0.12	2.33	0.39	0.26	-1.3	-0.77	-1.81	1.22	0.37	0.79
EGF-816	0.08	-0.61	-0.35	-0.19	0.93	-0.46	-0.65	-0.71	-0.6	0	-0.5	-0.23	-0.74	-0.11	0.17	-0.41	-0.37	-0.69	-0.58	-0.8	-0.38	-0.17	-0.36	-0.33	-0.42	-0.85	-0.65	-0.82	-0.6	-0.34	-0.69	-0.91	-0.38	-0.09	1.69	-0.58	-0.15	-0.77	-0.6	2.04	-0.32	2.81	1.54	0.22	-0.18	-0.83	-0.51	3.04	0.03
MI-503	0.71	0.08	-0.94	0.26	1.56	-0.34	0.31	-1.31	-0.27	0.53	0.26	0.67	0.36	0.72	0.22	0.5	0.27	0.56	0.3	0.38	1.36	0.72	1.59	1.69	0.56	0.41	0.21	-2.49	-0.08	1.58	0.6	-0.75	0.13	-0.69	0.14	-0.4	1.6	-0.01	0.68	-1.08	0.38	-0.18	-0.61	-0.8	0.86	-2.26	-0.29	-1.8	-0.55
AZD-3965	-0.18	-0.18	-0.18	-0.18	-0.18	-0.18	-0.18	-0.18	-0.18	-0.18	-0.18	-0.18	-0.18	-0.18	-0.18	-0.18	-0.18	-0.18	-0.18	-0.18	6.87	-0.18	-0.18	na	-0.18	-0.18	-0.18	-0.18	-0.18	-0.18	na	-0.18	-0.18	-0.18	-0.18	-0.18	-0.18	-0.18	-0.18	-0.18	-0.18	2.44	na	-0.18	-0.18	-0.18	-0.18	-0.18	-0.18
azd5582	0	2.02	-0.45	2.02	-0.09	-0.53	0.35	2.02	-0.31	2.02	-0.12	-0.08	-0.08	-0.37	-1.01	-0.38	-0.24	-0.36	0.11	2.02	-0.13	-0.11	0.01	0.54	-0.06	2.02	-0.54	0	-0.08	-0.21	-0.77	-0.45	na	-0.96	-0.62	0.54	0.48	-1.05	0.25	-0.84	-0.24	1.3	-0.48	-0.23	2.02	-1.02	0.47	2.02	-0.87
AMG-319	0.48	-0.5	0.88	0.27	0.95	-0.69	0.88	-0.64	-0.69	2.69	-0.69	-0.69	-0.69	-0.69	-0.69	-0.69	-0.69	-0.69	-0.34	0.45	-0.69	-0.06	-0.69	0.34	-0.55	-0.58	-0.69	-0.65	-0.69	-0.61	-0.73	1.5	-0.69	-0.69	-0.39	-0.15	2.44	-0.59	-0.69	-0.19	-0.69	-0.16	0.78	0.32	-0.69	-0.47	-0.69	0.01	-0.69
TAE-226	1.42	-0.13	-1.02	-1.42	-0.74	-0.89	0.12	-0.73	-1.19	-0.26	-1.13	1.66	0.01	0.12	0.1	2.02	0.68	0.62	0.15	1.04	-1.99	-1.03	-1.2	3.09	0.41	0.36	0.11	0.55	-0.8	-1.02	0.54	0.69	-0.07	0.54	0.74	0.64	2.18	-0.58	0.03	-0.03	0.49	-0.25	0.56	-1.02	-1.13	1.22	-1.3	0.07	-0.61
GDC-0810	5.84	-0.58	-0.05	0.03	3.49	-0.31	0.04	0.02	-0.38	0.13	-0.12	-0.54	-0.45	0.07	0.08	-0.42	0.15	-0.32	-0.02	-0.13	-0.33	-0.28	0.05	0.62	-0.47	-0.48	0.03	-0.19	0.1	-0.02	-0.86	0.29	0.95	-0.05	-0.4	-0.15	-0.19	-0.74	-0.54	-0.33	-0.24	-0.13	-0.57	-0.31	-0.32	-0.64	-0.23	-0.61	-0.1
brigatinib	0.93	0.65	-0.34	-0.5	-2.99	0.09	-0.45	-0.23	-0.5	-0.05	-0.65	1	-0.69	0.22	-0.47	1.46	-0.4	-0.09	-0.76	-0.08	-0.58	-0.79	-0.66	3.63	-0.36	-1	-0.25	-0.4	-1.81	-1.43	-2.38	-0.46	-0.48	0.17	0.83	0.46	1.16	0.92	-0.03	0.93	-0.35	0.48	1.13	-0.25	0.1	1	-0.68	0.3	-0.56
Sabutoclax	1.45	-1.11	-0.09	1.96	-0.13	0.08	0.73	0.04	1.62	0.01	1.72	-1.17	-1.46	2.23	0.21	-0.38	0.95	-0.74	0.79	-1.4	0.41	0.22	0.31	-0.47	-0.81	-2.14	-0.64	-0.98	-0.63	-0.63	-1.97	0.63	0.09	1.46	-0.55	-0.18	-0.1	0.05	1.67	-0.94	2.28	-0.16	0.95	-0.22	-0.65	-0.79	-0.84	-0.59	-0.03
gilteritinib	0.85	-0.38	0.2	-0.21	-1.45	-0.77	-0.44	-0.78	-0.81	0.92	-0.81	0.21	-1.08	0.25	0.12	0.99	2.39	0.29	-0.47	0.63	-0.89	-0.43	-1.11	3.92	-0.11	0.36	0.43	-1.09	-0.7	-1.43	-1.2	0.16	-0.38	-0.13	0.69	0.34	1.91	-0.73	0.2	0.43	0.27	-0.71	0.65	-1.07	-1.43	1.11	-1.32	0.17	-0.56
OTS-964	2.51	0.14	1.2	0.23	0.99	-0.67	-0.11	1.44	-0.08	1.53	0.66	-1.48	-0.55	0.66	-0.93	-1.78	0.44	0.25	-1.29	0.55	0.44	-1.14	0.58	0.81	-0.14	-1.16	-0.04	0.02	-0.86	-0.19	-1.19	-0.77	-0.46	0.08	0.2	-0.31	-0.3	-1.21	-0.56	-0.8	0.94	0.57	0.29	0.15	-0.13	-1.52	-0.57	0.9	-1.77
UMI-77	0.08	2.1	0.09	-0.58	0.67	-0.17	-0.57	-0.64	-0.46	-1.17	-0.37	-0.51	-0.67	0.25	-0.32	-0.66	-0.22	-0.59	1.21	1.77	-1.37	1.51	0.62	-1.79	1.68	0.53	-0.48	-0.39	-0.57	-0.23	0.21	0.28	2.44	-1.06	-0.41	-0.65	-0.46	-0.59	-0.17	-0.46	-0.59	-0.51	na	2	2.59	-0.93	1.59	-0.79	1.81
KU-55933	0.45	-0.57	1.15	0.93	0.8	-0.02	-0.47	-0.29	-0.69	0.18	-0.22	-0.44	-0.4	-0.2	0	-0.47	-0.06	-0.46	-1.76	-0.66	0.27	-0.13	-0.78	0.68	-0.46	-0.02	-0.35	0.21	-0.33	0.45	-0.6	0.49	1.05	-0.58	-0.35	-0.25	-0.25	-0.45	-0.71	-0.56	-0.44	-0.22	na	-0.21	-0.41	-0.56	-0.48	-0.61	-0.47
AZD-3759	-0.46	-0.22	-0.1	-0.52	1.2	-0.42	-0.44	-0.48	-0.56	0.25	-0.55	-0.44	-0.57	-0.45	-0.5	-0.45	-0.64	-0.56	-0.72	-0.6	-0.29	-0.58	-0.52	-0.57	-0.41	-0.47	-0.49	-0.54	-0.52	-0.47	-0.5	-0.49	-0.49	-0.37	2.49	-0.39	0.11	-0.58	-0.6	3.11	-0.62	2.21	1.76	-0.35	-0.55	-0.33	-0.49	1.7	-0.41
Bafetinib	-0.33	0.83	-0.43	-0.25	-0.14	-0.66	-0.09	-0.04	-0.7	-0.66	-0.29	1.92	-0.69	0.73	-0.03	1.47	-0.33	-0.27	-0.39	-0.23	4.55	-0.15	-0.13	0.32	1.14	2.24	1.73	0.36	1.26	0.09	0.82	1.05	0.68	-0.73	-0.92	-0.62	-0.13	-0.95	-0.2	-0.66	0.27	-0.04	-0.39	-0.27	-0.7	-0.19	-0.88	-0.99	-0.8
sitravatinib	0.13	0.11	0.13	-0.55	-0.43	-0.24	3.05	0.29	-0.46	0.43	-0.4	-0.07	-0.47	-0.32	-0.19	0.52	4.49	0.14	-0.85	-0.64	2.12	-0.19	-0.49	-0.46	-0.13	0.1	-0.17	-0.29	-0.28	-0.15	-0.24	-0.33	0.1	-0.27	-0.44	-0.18	3.59	-0.46	0.1	-0.53	-0.25	-0.23	-0.67	-0.55	-0.3	-0.34	-0.54	-0.5	-0.44
PF-06747775	-0.12	-0.28	-0.49	-0.39	1.12	-0.23	-0.56	-0.38	-0.37	-0.16	-0.57	-0.12	-0.68	-0.36	-0.56	-0.22	-0.48	-0.36	-0.57	-0.37	-0.62	-0.57	-0.89	0.36	-0.42	-0.26	-0.15	-0.34	-0.71	-0.32	-0.52	-0.27	-0.05	-0.31	2.25	-0.35	-0.11	-0.98	-0.37	2.55	-0.49	3.38	1.02	-0.17	-0.34	0.12	-0.48	2.83	-1.09
A-911	1.55	-0.13	0.08	0.26	0	0.37	-0.6	1.75	0.29	0.52	0.44	1.3	-0.66	0.2	-0.4	-0.32	0.96	0.59	0.51	1.32	-0.74	-0.22	-0.32	2.62	1.07	-0.13	-0.54	0.45	0.29	0.62	-0.7	0.71	-0.24	-1.16	-0.61	-0.93	1.69	-0.32	0.01	-0.6	-0.33	0.23	0.15	0.8	-0.58	-0.51	-0.61	-2.63	-3.46
napabucasin	0.78	-1.26	-0.01	0.8	-1.72	0.08	0.74	0.68	0.4	0.64	0.55	0.57	-0.47	0.34	0.79	0.36	-0.77	0.04	-1.47	0.3	0.06	-0.81	-1.1	0.01	1.24	0.67	0.76	-0.38	0.37	0.76	0.6	0.33	1.83	0.4	-2.02	0.79	-2.87	0.35	0.76	0.54	0.45	0.67	-0.96	0.4	0.26	0.67	-0.41	-2.18	-0.16
GSK-295	0.7	0.59	-1.23	0.37	-1.75	0.33	0.69	0.76	0.41	0.96	0.5	0.66	0.36	0.71	-0.6	0.72	0.68	0.42	na	0.9	0.68	0.6	0.65	0.54	0.33	0.3	0.8	0.61	-1.79	-0.47	-1.22	0.35	0.82	0.53	0.48	na	-2.34	-2.32	0.47	0.52	0.71	0.95	-2.33	0.66	-0.45	0.3	0.37	0.36	-1.57
LOR-253	-0.25	0.73	na	0.16	-0.07	0.88	-0.59	0.37	-0.37	-0.1	0.54	1.55	-0.01	0.39	-0.38	-0.81	-0.4	-0.32	1.01	0.57	-0.2	0.17	-4.75	0.92	1.12	0.65	0.38	-0.93	-0.24	0.8	0.31	0.66	-0.58	-1.57	0.28	-0.05	na	0.77	-0.54	0.33	-0.5	-0.16	-0.32	0.35	2.39	-0.29	-0.15	0.09	na
ARV-825	0.91	0.89	0.88	0.76	1.16	-0.22	-0.01	-0.2	0.62	1.16	-0.49	0.66	0.52	0.31	-0.41	-0.31	0.16	0.52	0.77	1.16	-0.31	na	0.89	0.78	-0.21	-2.76	-0.26	-0.2	-2.02	-0.09	-1.78	0.41	0.42	-0.35	-0.39	0.84	1.05	0.8	-1.38	0.4	-1.13	-0.15	0.32	-0.57	0.89	0.41	0.84	-0.3	-2.45
CCT-271850	-0.34	0.61	-0.49	-0.39	-0.64	-0.06	-0.34	-0.27	-0.52	1.52	-0.26	1.89	-0.64	2.68	2.49	-0.19	1.95	1.96	-0.64	-0.64	-0.46	-0.43	-0.64	2.44	1.13	-0.37	-0.35	-0.64	-0.64	-0.49	-0.64	-0.64	-0.45	-0.12	-0.64	-0.01	-0.27	-0.52	-0.23	-0.64	2.34	-0.64	-0.64	-0.57	-0.14	-0.63	-0.18	-0.39	-0.09
LY-3154567	0.29	-0.72	-0.72	0.57	-0.35	-0.72	-0.55	2.12	0.11	-0.72	-0.56	1.52	-0.29	2.01	1.09	0.94	1.28	1.86	0.81	-0.72	1.76	-0.72	0.92	-0.46	-0.72	-0.72	1.47	-0.72	-0.72	-0.72	-0.72	-0.72	1.06	-0.72	-0.72	-0.72	-0.71	-0.72	-0.72	-0.72	0.01	0.54	-0.66	-0.72	-0.72	0.09	2.2	-0.72	0.72
Litronesib	0.59	0.59	0.59	-0.55	0.59	0.59	0.52	0.59	-0.84	0.49	0.59	0.59	0.59	0.59	-0.68	0.59	0.59	0.59	0.59	0.52	0.59	0.49	0.59	0.52	0.26	-1.83	0.59	0.59	-1.83	0.59	-1.87	0.59	0.59	0.59	0.23	0.17	-0.7	-2.61	0.24	0.59	0.59	0.59	-1.39	0.59	-2.23	-0.25	0.54	0.59	-1.48
SW-044248	-0.56	-0.22	-0.64	-0.64	1.11	-0.64	-0.67	-0.64	-0.64	0.86	-0.64	-0.64	-0.64	-0.14	-0.37	-0.64	-0.58	-0.64	-0.6	1.59	-0.64	0.07	1.52	-0.67	-0.64	-0.64	-0.64	-0.64	-0.64	-0.29	-0.64	-0.64	-0.64	1.25	2.46	1.59	-0.35	-0.22	1.68	1.73	-0.64	-0.64	-0.6	1.02	-0.46	2.07	-0.64	-0.64	-0.64
ABL-001	-0.06	0.68	-0.62	-0.11	0.43	-0.48	-0.12	-0.36	-0.31	-0.29	-0.22	0.52	0.11	-0.13	0.21	1.1	0.02	0.48	-0.17	-0.85	6.79	0.02	0	-0.13	0.66	-0.28	0.73	-0.31	-0.22	-0.13	-0.11	0.62	0.25	-0.11	0.09	-0.18	-0.6	-0.22	-0.36	-0.28	-0.07	-0.28	-0.47	-0.46	0.29	-0.31	-0.13	-0.77	-0.96
LY-3023414	-0.24	-0.47	na	1.08	1.46	-0.24	1.2	0.17	-0.26	2.23	-0.1	-0.28	-1.07	-1.3	-0.24	0.33	-1.4	-1.02	-0.75	-2.49	-1.29	-0.7	-0.63	-0.36	1.12	0.97	-0.32	na	-0.27	0.19	-0.69	0.26	-0.29	0.59	0.74	-0.09	0.11	0.3	-0.75	0.08	-0.26	na	1.47	-0.01	0.16	-0.66	-0.37	1.22	-3.02
SB-202190	-0.54	0.2	na	-0.41	0.53	-0.53	-0.59	-0.91	-1.33	0.51	-0.9	1.33	-1.38	-0.39	-0.02	1.64	-0.76	-1.2	0.4	-0.44	-0.27	0.65	0.14	0.83	-1.05	2.22	1.56	na	1.02	1.34	-0.09	1.95	0.86	-0.91	-0.06	-1.38	-0.38	-1.04	-1.36	-0.55	-0.49	na	1.47	-0.19	-0.32	-2.02	-0.71	1.21	-1.34
EPZ-020411	-0.16	0.47	-0.15	na	0.64	-0.54	0.22	-0.54	-0.54	0.91	0.08	0.82	-0.54	-0.54	-0.54	0.3	-0.22	-0.54	-0.54	-0.14	0.64	-0.14	0.2	0.81	-0.09	0.69	0.21	-0.54	0.17	0.4	0.25	0.48	-0.54	-0.54	-0.08	-0.54	6.57	-0.54	-0.38	-0.54	-0.5	-0.54	0.69	-0.13	-0.25	-0.54	-0.54	-0.54	-0.54
MGCD-265	0.26	-0.14	-0.09	-0.12	-0.33	-0.14	3.08	0.96	-0.09	0.5	0.05	-0.26	-1.55	0.15	0.14	0.24	2.37	-0.16	-0.05	-0.2	2.8	-0.29	-0.29	2.5	-0.08	0.34	-0.08	-1.93	-0.01	0.19	-0.16	-0.01	0.05	-0.12	-0.58	-0.11	0.61	-0.14	0.16	-0.39	-0.23	-0.44	-0.29	-0.18	-0.07	-0.89	-0.37	-3.65	-0.26
RG-7602	2.18	-1.09	-0.69	0.88	-1.25	-0.86	0.84	1.19	-0.78	-0.67	-0.84	0	-1.04	-0.19	-0.41	-0.48	0.57	-0.63	0.93	0.55	0.97	1.01	-0.54	1.2	0	-1.14	2.28	0.68	-0.86	-0.18	-1.03	-0.95	0.91	-0.75	-0.77	-0.69	-1.79	-0.86	0.46	-0.12	-0.21	-0.8	-0.83	0.66	-0.27	-1	0.15	0.29	0.59
Acalabrutinib	-0.14	0.85	-0.44	-0.85	2.19	-0.02	-0.68	-0.9	-0.58	1.03	-0.78	-0.68	-0.9	-0.5	-0.43	-0.08	-0.43	-0.9	-0.62	-0.9	-0.72	0.22	-0.16	0.24	-0.88	0.51	-0.1	-0.72	0.14	0.34	0.08	0.56	0.23	-0.56	0.55	-0.9	1.02	-0.29	-0.9	1.06	-0.75	1.82	1.46	0.46	-0.13	-0.9	-0.58	4.28	-0.9
SAR-245409	1.09	-0.31	1.2	1.67	1.95	-0.36	0.7	-0.52	-1.53	1.9	-1.32	-0.53	-1.63	-0.83	-0.69	-0.36	-1.18	-1.03	-0.47	-1.04	-2.77	0.26	0.3	-0.44	-0.5	1.99	-0.14	-0.78	0.12	-0.26	-0.26	0.48	-0.47	-0.65	0.48	0.67	1.73	-0.85	-0.69	-0.26	-0.27	-0.35	1.3	-0.06	-0.15	0.74	-0.89	0.47	-0.27
XL-147	1.27	-0.95	1.42	0.48	3.62	-0.58	0.53	-0.06	-0.75	2.16	-0.59	-0.09	-0.8	-0.78	-0.43	-0.44	-0.7	-0.66	-0.73	0.22	-0.99	0.91	-0.85	-0.49	0.1	-0.49	-0.76	-0.99	-0.16	-0.71	-0.71	-0.8	-0.65	-0.12	0.15	0.54	1.97	-1.02	-0.83	0.01	0.1	-0.97	2.11	-0.12	-0.97	0.51	-0.91	0.45	-0.71
ARQ-092	2	-0.54	0.75	0.52	3	-0.79	0.74	-0.24	-0.56	1.55	-0.04	0.36	-0.39	-0.52	-0.48	0.35	-0.68	-0.57	0.35	-0.71	-0.73	0.97	-0.67	-0.67	-0.5	0.93	-0.51	-0.63	-0.4	-0.49	-0.44	-0.49	-0.48	-0.64	-0.74	-0.72	1.75	-1.46	-1.47	-0.72	0.54	-0.57	2.22	0.5	-1.29	-0.57	-0.79	1.06	-0.91
GDC-0339	0.61	-0.62	0.53	0.83	0.37	0.39	-0.94	0.18	-2.46	1.94	-0.91	0.37	-1.62	0.02	0.17	-0.33	-1.42	0.25	-0.05	0.06	0.34	0.29	0.77	0.84	-0.36	-0.24	0.51	0.33	-1.19	-0.11	-1.63	-0.27	0.27	-0.13	0.53	0.28	0.12	1.26	-1.31	0.13	-0.18	0.68	0.58	-1.28	0.06	-1.82	-0.92	1.54	-2.12
APR-246	0.28	0.47	-0.77	0.56	1.97	-1.5	-1.76	-1.76	-0.83	0.23	-0.9	0.57	-1.76	0.75	0.59	0.25	-1.76	0.51	1.36	0.33	0.31	0.25	0.03	0.14	0.45	0.58	0.52	0.4	0.6	-1.39	0.45	-0.38	0.48	-1.17	0.55	-1.76	0.74	-1.76	0.26	-1.76	-0.44	3.22	0.3	0.84	0.51	-0.71	0.01	-0.07	-0.18
PF-2771	0.55	0.37	0.29	-0.58	0.37	-0.5	0.65	0.65	0.49	0.17	0.88	0.72	-0.19	0.56	0.07	0.83	0.25	0.25	0.49	0.9	0.94	0.53	0.53	0.41	-0.3	-0.58	0.69	0.28	-2.61	0.21	-2.74	0.33	0.72	0.39	0.47	0.28	-1.62	-2.9	0.26	-0.1	0.73	1	-1.29	0.66	-1.16	0.28	0.29	0.61	-0.97
Sapacitabine	1.26	-0.21	-1.17	-0.4	-0.41	-0.31	-0.07	-1.17	0.82	-0.85	-0.09	0.03	0.25	0.98	-0.72	-0.46	-0.41	-0.2	3.88	-0.08	0.21	3.9	-0.7	0.61	0.44	0.07	0.37	-0.59	-0.4	0.16	-0.63	0.06	-0.52	0.35	-0.78	-0.14	0.88	-0.32	0.34	-0.02	1.48	0.25	-0.43	-1.17	-0.47	-0.72	0.16	-0.62	0.03
CFI-400945	0.44	-0.29	-0.38	0.36	0.05	-0.35	0.35	0.43	-0.93	0.33	-0.45	3.63	-0.26	0.37	-0.11	0.01	3.94	0.15	na	0.08	1.67	0.18	0.43	1.95	0.27	0.2	-0.08	-0.81	-0.58	0.36	-0.64	-0.92	-0.2	0.04	-0.58	-0.89	-0.44	-1.11	0	-2.44	0.45	-0.64	-0.91	-0.29	0.05	-0.82	-0.42	-1.27	0.04
TAK-659 (isomer 1)	0.23	0.25	0.25	-0.21	-1.57	0.15	0.85	0.96	-1.41	1.06	-0.73	1.66	-1.38	0.54	-0.57	0.28	3.03	0.46	0.41	-0.39	0.14	0.13	-1.42	1.04	0.76	-0.23	1.64	-1.24	-0.35	-1.15	-1.2	-0.56	0.05	-0.19	-1.02	0.9	0.59	0.75	0.3	-1.36	0.26	-0.57	0.34	-0.75	-0.99	-0.09	-0.51	0.78	-2.73
TAK-659 (isomer 1)	0.13	0.28	0.11	0.07	-1.39	0.21	0.54	0.9	-1.49	1.19	-0.88	1.61	-1.46	0.62	-0.63	0.44	2.8	0.46	0.28	-0.35	-0.03	0.33	-1.44	1.12	0.85	-0.53	1.5	-1.18	-0.32	-1.56	-1.13	-0.48	0.17	0.02	-0.81	0.7	0.63	0.86	0.18	-1.14	0.13	-0.69	0.28	-0.87	-0.89	-0.08	-0.51	0.5	-2.85
INCB-047775	0.62	-0.94	1.11	0.91	2	-0.92	0.89	1.35	0.48	1.71	0.73	0.25	-0.33	-0.73	-0.81	-0.03	0.71	-0.99	0.58	-0.97	-1.07	0.98	0.12	-0.84	-0.93	0.41	-0.75	-0.83	-0.1	-0.67	-0.33	-0.01	-0.44	-0.27	-0.3	-1	1.53	-0.73	-0.92	-0.82	0.69	-0.86	2.03	-0.58	-0.99	-0.88	-1.35	1.22	-1.71
olmutinib	0.53	0.11	-1.15	-0.67	-1.28	-0.21	-1.88	0.51	-0.54	0.21	-0.34	na	-2.93	0.45	-0.1	-0.2	-0.06	0.35	-0.13	0.77	0.17	0.54	0.32	-0.1	0.5	0.44	0.28	-0.06	0.38	0.51	0.3	0.51	0.34	-0.71	0	-0.71	0.45	-2.36	-2.21	0.98	-0.46	1.02	0.5	0.39	-0.48	-1.96	-0.67	2.49	-0.51
GSK-2194069	2.11	-0.36	-0.4	2.16	-0.23	0.13	0.21	0.56	-0.17	0.03	-0.59	-0.05	-0.87	-0.04	0.24	0.65	-0.21	-0.66	-0.09	4.68	0.54	0.84	1.62	-0.52	0.33	-0.45	-0.19	-0.42	-0.81	0.17	-0.72	-0.39	-0.04	-0.17	0.12	-0.5	-0.54	-0.32	-1.01	-1.15	1.51	-0.39	-0.4	-0.11	0.44	-1.1	-0.58	-0.58	-0.77
AZD-0156	1.3	0.11	0.56	0.1	2.39	-0.44	0.12	-0.07	-1.49	1.61	-1.44	0.68	-0.7	-0.93	-0.96	-0.39	-0.99	-0.84	-0.93	-0.68	-2.31	-0.07	0.32	-0.94	0.3	1.75	-0.27	-0.04	-0.39	-0.06	-0.38	-0.81	-0.17	-0.63	0.47	-0.33	2.34	-0.24	-0.71	-0.41	0.52	0.48	1.43	0.08	0.09	-0.06	-1.02	1.27	-1.24
KPT-9274	-0.15	-0.23	-0.98	0.13	0.93	-0.98	-0.26	1.67	0.3	-0.98	0.77	1.27	-0.09	2.06	0.98	0.58	0.75	1.95	1.81	0.15	1.23	0.34	1.06	-0.17	-0.88	-0.98	1.13	-0.98	-0.98	-0.21	-0.98	-0.98	0.94	-0.98	-0.98	-0.77	-0.48	-0.98	-0.98	-0.98	-0.11	0.92	-0.66	-0.6	-0.84	0	2.09	-0.98	0.14
CC-223	0.7	-0.36	-0.04	1.23	2.24	-0.59	0.23	-0.53	-2.07	1.29	-1.69	0.11	-0.44	-1.15	-0.4	-0.87	-0.43	-1.56	-1.32	-1.71	-1.36	-0.8	1.26	-0.52	-0.52	1.92	0.39	0.07	0.54	0.28	0.01	0.58	0.16	-0.54	0.06	-0.8	2.07	-0.14	-0.57	-0.38	0.56	1.1	1.25	-0.23	0.55	-0.33	-0.8	1.01	-0.79
GDC-0084	1.36	-0.62	0.82	0.42	2.43	-0.54	0.29	-0.22	-1.48	1.77	-1.09	0.25	-0.54	-0.13	0.12	0.17	-1.24	-0.47	-1.56	0.71	-2.48	-0.25	-2.11	-1.14	-0.01	1.15	-0.2	-0.37	0.18	-0.23	0.36	0.45	-0.02	-0.06	0.62	-0.7	0.91	0.16	-0.68	-0.22	0.4	-0.25	1.71	-0.18	-0.05	0.13	-0.49	1.12	-0.71
ARQ-087	-0.26	0.23	0.54	-3.73	-0.31	-0.06	-0.03	0.15	-0.3	1.85	-0.31	-0.44	-0.63	-0.1	0.55	0.45	-0.27	-0.97	-0.56	-0.84	5.3	0.7	-0.2	na	0.62	-0.37	-0.47	-0.46	-0.23	-0.07	-0.71	-0.24	-0.32	-0.39	-0.43	-0.16	0.59	-0.28	-0.22	-0.08	-0.15	0.11	0.65	0	-0.18	0.04	-0.38	-1.01	-0.24
ABBV-075	1.21	0.32	0.84	-0.75	0.66	-1.52	0.1	0.99	-0.65	1.15	-0.63	1.15	0.5	0.61	0.41	1.15	-0.11	-1.55	-0.34	1.15	0.54	-0.8	0.72	0.38	1.09	-0.43	0.99	-1.15	-1.55	0.11	0.36	1.15	1.09	-0.3	-0.41	0.66	-0.65	-1.75	-0.04	0.35	-0.65	1.15	0.53	0.42	-0.62	-1.42	-0.56	1.11	-0.98
RX-5902	0.59	0.03	0.89	0.27	-1.41	-0.27	0.65	0.6	0.17	0.69	0.26	0.42	0.13	0.35	0.32	0.27	0.4	0.4	-0.23	0.51	0.65	0.07	0.61	0.66	0.05	-2.55	0.6	-0.98	-2.99	0.53	-2.94	1.05	0.97	0.25	0.01	0.27	1.05	-0.75	-0.02	-0.11	0.32	0.92	0.14	0.51	-1.63	0	0.14	0.2	0.77
BAY-876	1.54	-0.73	2.37	0.59	1.5	-0.61	-0.44	-0.61	0.16	-0.12	0.56	1.14	-0.05	0.34	-0.87	1.65	1.2	-0.89	1.82	-1.02	-0.56	0.55	3.34	-1.28	-0.31	-0.62	-1.29	-0.77	-1.14	-0.68	-1.65	-0.17	-1.37	-0.69	-0.84	-0.58	0.7	-0.58	-0.85	0.16	-0.01	-0.75	0.45	0.36	-0.03	-0.34	-0.23	0.28	-0.53
ensartinib	1.18	0.1	-0.21	-0.65	-0.54	-0.54	0.62	0.05	-0.69	-0.15	-0.3	na	-1.51	0.4	-0.42	0.57	3.1	0.02	0.23	0.55	1.53	0.79	0	4.49	0.4	0.89	0.35	-0.71	0.25	0.35	0.44	0.27	0.19	-0.21	-0.73	-0.05	0.98	-0.42	-0.25	-1.26	-0.23	-0.23	-0.52	-0.84	-1.1	-0.13	-0.92	-1.28	-1.33
CC-115	1.03	-0.01	0.34	0.64	2.29	-0.72	0.2	-0.15	-1.13	1.42	-0.95	-0.27	-1.13	-0.91	-0.55	-1.06	-0.49	-1.43	-0.62	-1.48	-1.2	-0.08	1.16	-0.79	-0.57	1.95	0.35	-0.29	0.1	0.42	-0.44	0.54	-0.29	-0.84	-0.46	-0.13	2.03	-0.03	-0.74	-0.67	0.08	-0.18	1.17	-0.47	0.23	-0.33	-1.28	0.23	-0.94
BGB-283	-0.49	0.32	-1.02	-0.67	-0.2	-0.6	-0.78	-0.92	-0.91	-0.89	-0.82	2.11	-0.67	0.49	-0.53	2.08	0.22	-0.54	-0.75	0.83	1.95	-0.32	-0.5	-0.56	1.35	2.55	2.04	0.85	2.08	0.46	2.03	2.27	1.61	-0.56	-0.66	-0.54	-0.1	-0.07	-0.21	-0.37	-0.53	0.07	-0.1	-0.86	-0.43	-0.05	-0.68	-0.72	-0.63
BAY-1125976	1.68	-0.77	0.75	0.54	3.02	-0.72	0.54	0.27	-0.64	2.02	-0.33	0.73	-0.72	-0.59	-0.65	0.46	-0.6	-0.8	0.5	-0.65	-0.75	0.85	-0.62	-0.42	-0.6	0.56	-0.77	-0.8	-0.62	-0.62	-0.72	-0.59	-0.66	-0.66	-0.74	-0.66	0.79	-0.7	-0.84	-0.58	0.27	-0.85	2	0.8	-0.83	-0.7	-0.87	1.44	-0.8
ASP-5878	0.42	-0.86	0.6	1.33	-1.06	-0.56	-0.06	0.85	-0.27	1.66	0.17	0.02	-1.51	0.5	0.26	0.57	0.37	0.43	-0.09	0.98	0.62	-0.1	-0.54	0.86	0.17	-0.32	0.56	0.45	-1.19	0.22	-1.05	0.18	1.2	-0.85	-1.22	-0.09	-0.22	0.62	-1.18	-1.24	0.35	0.64	0.03	0.38	-0.01	-1.31	-1.37	-0.32	-0.18
CNDAC	1.8	-0.84	-0.84	-0.84	-0.84	0.04	-0.84	-0.84	0.46	-0.84	-0.35	0.55	-0.84	1.25	-0.84	-0.74	-0.84	-0.48	2.95	-0.14	0.09	3.08	-0.84	0.67	0.4	-0.49	1.18	-0.84	-0.59	-0.29	-0.8	-0.11	-0.65	0.76	-0.84	1.01	0.64	-0.51	0.94	-0.84	2.01	0.98	-0.84	-0.84	-0.84	-0.68	0.77	-0.3	0.34
CCT-245737	1.77	-0.69	1.5	0	-0.88	-0.86	1.93	1.73	-0.44	-0.58	-1.1	-0.44	-0.16	-1.16	-0.54	-1.24	-0.57	-0.95	1.58	0.78	0.46	0.36	-0.84	1.76	-0.2	-0.5	2.17	-0.66	-0.87	-0.41	-1	0.07	0.37	-1.06	-0.92	-0.12	-0.38	-1.13	1.59	-0.33	-0.71	-0.69	0.01	-0.7	-0.51	-0.42	0.34	0.36	0.96
LGH-447	-0.25	-0.53	-0.59	-0.19	-0.22	-0.27	-0.5	-0.33	-0.82	1.95	-0.42	1.12	1.5	-0.43	-0.37	1.2	-0.46	-0.37	-1.14	1.85	1.23	0.95	4.19	0.82	-0.23	-0.21	-0.54	-0.97	-0.2	-0.55	-0.88	-0.69	-0.2	-0.85	1.13	-0.23	2.24	-0.41	-0.76	-0.46	-0.63	-0.56	0.91	-0.69	-0.05	-0.46	-0.97	-0.51	-0.72
PQR-620	0.55	-0.43	0.62	0.62	2.2	-0.33	0.55	-0.03	-1.14	2.07	-0.7	-0.16	-1.02	-1.26	-0.22	-1	-0.87	-1.32	-1.12	-2.67	-1.08	-1.31	0.27	0.54	-0.2	1.8	-0.02	-0.37	0.47	-0.44	-0.02	0.4	-0.34	-0.2	0.06	0.74	1.88	0.23	-1.04	-0.38	-0.06	-0.02	0.9	-0.52	0.47	-0.03	-0.6	0.9	-0.94
KPT-8602	1.08	0.51	-1.07	1	1.05	-0.63	-0.97	1.45	-0.87	-0.5	0.05	0.96	-1.08	0.68	0.07	-0.36	-1.57	0.58	0.34	1.87	0.82	1.34	1.2	1.87	-0.06	0.09	-0.96	-0.2	-0.62	-1.47	-1.11	-0.82	0.22	-0.65	-0.74	-0.63	0.77	0.09	-0.02	-0.47	0.52	-0.14	-0.96	0.74	1.42	-0.45	-0.06	-1.83	-0.61
NTRC-0066-0	0.34	-0.2	-0.26	-0.25	0.06	-0.54	0.02	0.35	-0.66	-0.1	-0.09	3.67	-0.27	na	3.17	0.24	-0.39	0.35	1.76	na	na	na	-0.12	na	2	-0.1	0.04	-0.11	-0.05	0.03	-0.18	-0.19	-0.35	-0.23	-0.51	na	-0.14	-1.87	-0.85	-0.53	2.59	-0.07	-0.36	0.06	-0.7	-0.64	-0.23	-1.64	0.19
BAY-1082439	1.26	-1.41	0.98	0.61	1.62	-0.83	0.45	0.45	-0.47	1.8	-0.19	0.23	-0.07	-1.11	0	0.82	-1.32	-1.4	-0.01	1.4	-1.41	0.68	-1.41	-1.41	0.01	0.2	-1.17	-1.41	0.51	-1.41	0.16	0.65	-0.89	0.28	0.18	0.06	1.33	-0.93	-1.41	0.63	0.46	-1.41	1.35	0.54	-1.41	0.92	-1.41	1.08	-1.41
AMG-51	0.49	-0.44	-0.11	-0.73	-0.45	-0.45	0.35	0.72	-0.83	0.44	-0.62	1.16	-0.49	-0.26	-0.25	1.14	4.73	0	-1.13	1.26	3.59	-0.45	-0.73	-0.51	0.05	1.22	0.77	-0.55	-0.05	-0.47	-0.22	0.22	0.13	-0.62	-0.25	-0.18	2.51	-0.24	-0.23	-0.53	-0.52	-0.66	0.37	-0.63	-0.66	-0.12	-0.74	-0.72	-0.78
IPI-549	1.14	-1.2	0.93	0.82	2.55	-1.01	0.3	0.02	-1.05	1.74	-0.83	0.6	-0.35	-0.63	-0.3	-0.15	-0.96	-1.17	2.12	1.34	-1.04	0.52	-0.11	0.33	-0.01	1.46	-1.17	-0.62	-0.13	-1.2	-1	0.85	-0.46	-0.36	-0.29	na	0.83	-1.16	-1.1	-0.57	-0.4	-1.05	1.46	-0.28	-1.28	-0.56	-1.23	0.44	-0.27
M2698	0.68	-0.91	1.29	0.27	1.82	-0.21	0.92	1.47	-0.28	2.36	0.38	0.03	-0.25	-0.85	-0.08	-0.09	-0.02	-1.18	0	-0.78	-0.94	1.03	-0.99	-0.39	-0.97	0.74	-0.46	-0.72	-0.28	-0.59	-0.31	-0.22	-0.42	-0.48	-0.01	-0.11	1.51	-0.74	-1.1	-0.94	0.12	-1.48	1.86	-1.16	-1.13	-0.61	-1.45	0.49	-0.92
serabelisib	1.51	0.02	0.47	0.15	2.94	-0.8	-0.12	-0.8	-1.33	2	-0.94	0.44	-0.83	0.15	-0.1	0.41	-1.26	-0.92	-0.66	0.62	-2.66	0.22	-0.29	0.66	0.06	1.65	0.08	-0.08	-0.1	0.28	-0.53	0.22	-0.16	0.03	0.18	0.19	1.54	-0.05	-0.33	0.31	na	-0.42	1.25	-1.22	-0.23	0.71	-1.17	1.35	-2.59
A-1331852	-0.63	2.27	-0.14	-0.15	-0.38	-0.49	-0.11	-0.39	-0.21	-0.57	-0.42	0.67	2.04	-0.07	-0.36	-0.47	-0.27	-0.52	2.63	-0.1	-0.47	2.63	2.35	-0.7	-0.34	-0.77	-0.47	-0.05	-0.37	0	-0.63	-0.13	-0.41	-0.27	-0.54	-0.59	2.63	-0.76	-0.74	-0.19	-0.5	-0.64	-0.71	-0.37	-0.42	-0.66	-0.46	-0.42	-0.79
WT-161	1.27	-0.91	-1.66	-0.47	2.11	-0.87	-0.1	-0.35	-0.9	-0.28	-0.08	-0.26	-0.7	1.96	-0.62	-0.4	-0.64	-0.53	-0.6	-0.6	na	-0.17	-0.17	-0.47	1.69	-0.86	na	-0.63	-0.79	-0.09	1.82	1.65	-0.83	-0.76	-1.07	-0.37	-0.02	0.86	-0.48	-0.76	0.08	-0.2	1.49	0.16	-0.01	1.73	-0.77	0.03	-0.79
ABC-1183	0.35	-0.5	0.03	0.15	0.32	-1.26	0.45	0.5	0.08	0.72	0.21	0.6	-0.87	0.73	0.88	0.7	0.44	0.44	0.29	0.56	1.81	0.16	-0.01	1.98	0.07	-2.01	0.59	0.21	-3.02	0.48	-3.23	0.25	1.71	-0.25	-0.03	0.09	0.13	-0.87	-0.25	-0.41	0.31	0.82	-0.69	0.48	-1.62	-1.42	-0.13	0.2	0.9
CEP-40783	-0.99	0.84	0.52	0.72	0.73	0.55	1.71	1.09	-0.99	1.28	-0.99	-0.99	-0.99	0.47	-0.99	0.4	2.88	0.44	-0.99	-0.99	2.43	-1.17	-0.81	-0.81	-0.99	0.89	-0.96	-0.81	0.73	-0.99	0.27	0.39	-0.99	-0.36	-0.43	-0.82	2.21	0.32	-0.99	-0.5	0.51	-0.29	-0.21	-0.58	-0.26	0.45	-0.65	-0.99	-0.99
ulixertinib	-0.47	-0.29	-0.94	-0.73	-0.33	-0.96	-0.93	-1.17	-1.02	-0.97	-0.31	1.61	1.2	1.34	-0.67	1.71	0.26	1.01	-0.9	0.73	na	-0.58	-0.71	-0.77	1.33	2.58	na	1.23	1.48	0.36	1.67	1.76	0.86	-0.52	-0.4	-0.88	0.86	-0.73	0.87	0.19	-0.15	-0.52	0.51	-0.99	-0.83	0.98	-1.34	-0.74	-1.12
Selonsertib	0.63	-0.6	-1.33	0.24	3.57	-0.92	-0.01	0.24	-1.25	0.47	-0.49	2.18	-0.15	0.89	-0.32	-0.61	-0.85	-0.87	-0.88	-0.38	na	0.51	1.07	2.08	-0.16	-1.07	na	-1.13	-0.87	0.3	-1.73	-0.12	0.29	-0.27	0.01	-0.43	0.9	-0.74	0.18	-0.22	-0.17	0.82	1.24	0.11	0.02	-0.78	-0.62	-1.17	-0.55
PLX-8394	-0.68	-0.2	0.04	-0.5	-0.04	-0.5	-0.34	-0.46	-0.66	0.02	-0.55	2.45	-0.78	-0.27	-0.38	2.38	-0.66	-0.71	-0.55	-0.45	-0.15	-0.37	-0.39	-0.25	0.84	2.45	2.47	-0.17	2.45	0.55	2.45	2.45	2	-0.52	-0.63	-0.51	0	-0.63	-0.69	-0.29	-0.33	-0.3	0.02	-0.45	-0.3	-0.63	-0.52	-0.22	-1.09
Plinabulin	0.13	-0.11	0.43	0.34	-1.28	0.24	0.43	0.43	0.43	0.43	0.43	0.2	-0.31	0.43	0.43	0.43	0.43	0.43	0.43	0.43	0.43	-0.27	-0.26	0.47	0.25	0.43	0.43	0.37	-3.59	0.19	-3.5	0.43	0.43	-0.03	-0.87	0.43	0.26	-0.47	-0.31	-0.43	0.43	0.43	0.32	0.43	-1.74	-0.37	0.22	0.43	0.43
Sulfatinib	0.28	0.09	0.62	-0.04	-0.01	0.31	-0.71	0.68	-1.4	1.89	-0.12	0.13	-1.24	0.55	-1.17	0.72	1.92	-0.71	0.54	1.12	na	1.22	0.71	1.61	0.48	0.72	na	-1.23	-1.3	1.39	1.06	0.34	-0.13	-1.29	-1.32	-0.51	1.45	-0.57	-0.84	-1.31	0.05	0.41	0.12	0.19	-0.89	-0.11	-1.68	-1.55	-1.86
AZD-5153	1.26	0.52	0.89	-1.53	0.64	-1.47	-0.13	0.24	-0.18	1.69	-1.11	0.71	0.13	0.54	0.43	0.93	-0.41	-2.16	-0.41	1.42	0.81	-0.42	0.98	1.08	0.95	-0.59	0.67	-0.89	-0.72	0.05	-0.06	1.53	0.7	-0.6	-0.22	0.42	0.73	-1.66	-0.48	-0.13	-0.51	1.51	0.42	0.35	0.29	-0.68	-0.74	0.5	-1.03
TP-0903	2.05	-0.09	-1.27	-1.71	-1.62	-0.58	0.5	-1.46	-0.41	-1.14	0.07	1.15	-0.11	1.32	0.76	0.38	0.71	0.62	1.04	1.18	0.66	0.94	1.21	1.25	1.47	-1.09	-0.08	-0.25	-0.33	-0.94	-0.19	0.77	0.51	0.96	0.28	0.24	-0.54	-1.23	0.22	-0.64	1.61	0.59	1.15	-0.31	-0.66	0.06	-0.84	-2.58	-0.91
BPTES	-0.6	0.57	1.45	0.74	0.41	0.11	0.86	-0.34	0.18	0.74	0.91	-1.41	-1.33	-1.04	-1.41	-1.41	0.82	-1.41	-1.41	0.88	1.72	-0.37	0.67	0.02	1.54	0.04	0.09	-0.1	0.06	-1.02	-1.41	-0.21	-1.02	2.38	-1.41	0.95	0.84	-0.53	-0.51	1.23	-0.01	0.39	-0.43	0.61	0.93	-1.41	0.62	-0.2	-1.41
EC-330	-0.87	0.66	0.03	-0.85	0.86	0.61	0.75	1.03	-0.83	0.13	0.65	-0.86	-1.42	-1.18	-0.87	0.71	1.02	-0.77	1.11	1.26	-0.61	-0.75	0.32	1.19	1.35	0.69	-0.62	-1.11	-1.4	-1.28	-1.57	-0.37	-1.33	-0.01	-0.22	-0.25	1.2	-1.57	0.97	-1.46	-1.06	1.27	1.3	0.97	1.1	-0.08	0.18	0.03	0.41
SAR-20347	1.24	0.23	0.33	-0.36	-0.32	-0.21	0.36	0.54	-0.19	0.59	0.06	0.35	-1.61	0.51	0.08	0.35	1.78	1.1	1.6	1.44	-0.58	0.16	-1	0.78	0.86	-1.5	-1.54	-1.48	-1.56	-1.31	-1.42	na	0.16	0.84	-1.44	0.13	1.97	1.96	-0.16	-0.57	0.98	0.12	0.83	-1.29	-2.19	0.04	-0.78	-0.06	-0.84
GS-9901	0.67	-0.71	0.5	1.44	1.09	-0.74	1.09	0.17	-0.78	2.61	-0.88	-0.47	-0.77	-0.69	-0.89	0.04	-0.86	-0.66	-0.34	0.58	-1.48	0.28	-1.08	-0.81	-0.11	-0.64	-0.82	-1.24	-0.32	-0.43	-0.42	0.86	-0.78	-0.21	0.73	0.22	1.7	-0.92	-1.19	0.15	-0.03	-1.54	1.07	0.93	-1.09	0.44	-0.94	0.54	-1.4
S-63845	1.25	-0.3	0.32	0.09	-0.5	-0.4	-0.26	-0.12	-0.44	0.16	-0.42	-0.38	-0.25	-0.33	-0.65	-0.42	-0.33	-0.59	1.34	3.3	-0.28	2.07	2.97	1.35	-0.15	-0.22	0.37	2.93	-0.31	-0.17	-0.51	1.52	0.17	-1.14	-0.35	-0.52	-0.21	-0.59	-0.04	-0.47	-0.36	1.92	-0.57	-0.3	-0.47	-0.46	-0.58	-0.57	-1.23
zanubrutinib	-0.23	-0.71	-0.79	-0.29	2.08	0.37	-0.64	-0.33	-0.4	0.18	-0.74	-0.71	-0.43	-0.62	-0.44	-0.55	-0.9	-1.25	-0.98	-0.42	na	0.65	-0.24	-0.06	-0.32	-0.37	-0.47	-0.77	-0.68	-0.08	-0.77	-0.07	-0.33	-0.82	1.11	-0.73	1.48	-0.13	-0.55	1.49	-1.23	0.74	2.68	-0.23	0.49	-1.23	-0.57	3.04	-0.54
GNE-140	-0.49	-0.26	2.4	0.8	-0.91	0.6	-0.65	-0.47	0.18	-0.44	0.65	-1.07	-1.07	0.37	-0.48	-0.27	-0.2	0.54	1.88	-1.07	2.14	-0.28	0.14	2.21	0.14	-1.07	-0.55	-0.33	-0.07	-0.02	-1.07	-0.41	-0.95	-1.07	-1.07	-0.54	1.17	-1.07	-0.63	-0.68	1.03	1.01	0.5	-0.65	-1.07	-1.07	1.62	-1.07	-0.27
LXS-196	-0.24	-0.31	-0.68	0.18	0.22	-0.45	-1.76	0.45	-0.98	0.13	-0.02	1.55	-1.77	0.53	-0.19	0.1	4.51	-0.33	-0.27	0.62	-0.05	0.49	-0.15	2.14	-0.01	0.22	-0.22	-1	-0.18	0.17	0.19	-1.21	-0.77	-0.04	-0.56	-0.65	na	-0.6	-0.96	-1.1	-0.75	0.4	2.02	-0.24	-0.01	0.07	-0.73	1.14	-1.34
umbralisib	1.17	0.14	-0.48	1.15	1.36	0.29	-1.11	0.49	-0.16	-1.11	0.11	-0.77	-1.11	0.94	0.9	0.18	0.04	-1.11	1.25	-0.1	1.32	0.91	1.18	1.44	-1.11	-1.11	-1.11	-1.11	-1.11	-0.5	-1.11	-1.11	-1.11	1.07	0.97	-1.11	1.48	0.01	-0.69	-1.11	0.37	-1.11	-1.11	-0.09	-1.11	-1.11	0.71	-1.11	0.23
TPX-0005	0.75	0.53	0.87	-0.03	-0.28	0.21	0.44	0.27	-0.51	1.44	-0.66	0.24	-0.78	0.47	-0.47	0.62	3.38	0.53	0.63	-1.04	-0.72	-0.41	-1.65	2.29	0.85	-1.99	-0.38	-0.87	-2.07	-1.54	-1.31	-0.56	-1.52	0.11	-0.11	0.04	1.28	0.39	-0.43	-0.24	0.1	-0.59	0.94	-0.15	-0.32	0.74	-0.62	0.38	-1.51
BAY-1895344	1.84	-0.86	-0.5	0.48	-0.82	-1.02	0.69	0.37	-0.59	-0.18	-1.74	-1.29	1.44	-0.23	0.84	-0.84	0.18	-1.4	2.25	0.01	-0.64	1.18	-0.08	0.89	0.62	-0.44	1.7	0.24	-1.69	-0.49	-1.59	0.21	-0.03	0.03	-0.73	-0.13	0.08	-1.1	1.15	1.57	0.48	-1.22	-0.01	-0.91	0.07	0	-0.92	-0.12	-0.44
GDC-0077	2.19	-0.5	0.47	-0.02	2.45	-0.76	-0.18	0.23	-0.69	1.95	-1.18	0.35	0.43	-0.52	1.01	1.55	-0.96	-0.6	-0.19	1.09	-1.3	0.26	-0.79	-0.87	0.03	-0.6	-1.13	-1.3	-0.15	-0.61	-0.35	0.23	-0.7	0.03	0.02	-0.53	1.46	-1.09	-0.88	1.07	0.68	-1.3	2.44	-0.08	-1.2	1.11	-1.13	2.25	-1.14
CFI-402257	-1.7	-0.04	-0.14	-1.79	na	-0.45	-0.02	0.23	-1.45	0.28	-0.07	0.71	na	1.93	0.85	na	na	0.94	1.36	0.55	-1.71	na	na	1.07	1.15	na	0.48	0.32	na	0.18	-1.71	0.09	na	-0.05	-0.09	-0.44	-0.37	-1.71	-1.71	0.28	0.94	-0.17	0.67	-1.63	na	-1.79	0.21	0.16	-1.63
milademetan	2.16	-0.35	-0.48	-0.51	-0.62	-0.73	-0.42	-0.36	-0.71	-0.43	-0.59	-0.49	-0.32	1.76	-0.61	-0.45	-0.49	-0.79	-0.64	-0.48	-0.58	1.48	-0.41	2.81	1.59	2	-0.42	-0.43	-0.36	0.25	1.12	1.9	-0.5	0.92	-0.49	-0.47	-0.3	1.72	-0.77	-0.78	1.21	-0.38	0.21	-0.58	-0.67	-0.42	-0.81	-0.64	-1.72
BLU-285	0.54	-0.18	0.93	-0.26	na	na	0.16	1.08	-0.98	1.24	0.13	na	-0.04	0.3	0.14	0.23	0.19	na	0.41	0.09	0.57	0.56	1.05	na	0.26	-0.02	-0.09	-2.1	na	0.87	-0.23	-0.28	0.16	-0.36	-0.01	-0.5	na	na	na	-3.67	-0.09	na	0.48	na	0.59	na	0	na	na
PRN-1371	-1	-0.4	-0.07	0.8	na	-0.29	-0.4	0.18	-0.93	3.87	-0.17	na	-1.22	-0.19	-0.19	-0.56	-0.59	-0.51	0	-0.23	-0.78	0.08	0.5	na	0.14	0.13	0.14	0.43	-0.91	0.15	-0.45	-0.23	-0.22	-0.56	-0.56	-0.73	na	2.85	-0.73	-0.26	-0.33	-0.15	0.6	-0.74	0.42	-1.49	-0.48	-0.05	-0.91
BMS-986158	0.82	0.82	0.82	-1.98	0.84	-2.16	0	0.53	0.17	0.82	-0.75	0.86	0.22	0.63	0.79	0.82	-0.44	-2.29	-0.08	0.82	0.82	-0.59	0.82	0.86	0.82	0.03	0.82	-1.24	-1.69	0.82	0.69	0.82	0.82	0.2	-0.65	0.43	0.82	-0.88	-0.45	-0.02	-1.35	0.82	0.49	0.35	0.25	-0.23	-0.07	0.82	-0.73
TAK-931	0.55	-0.58	-0.17	0.54	na	-0.14	0.36	1.55	-0.54	2.2	0.59	na	-1.23	1.96	0.65	-0.16	-0.25	0.5	0.7	0.94	-1.09	-0.8	-2.9	na	1.55	-0.95	-0.43	-1.62	-0.6	0.42	-0.88	0.13	-0.41	0.48	-0.36	0.38	-0.79	0.39	-0.14	-0.05	0.65	0.43	0.03	-0.1	-1.78	0.1	0.17	-2.5	-2.14
ON-123300	1.3	0.9	0.36	-0.96	-0.68	-0.33	-0.1	-0.18	-0.53	1.28	-0.31	0.6	-1.03	0.82	0.15	0.84	-0.37	0.96	0.65	2.2	-0.16	1.4	0.24	0.15	0.86	-0.61	-0.27	-1.64	-1.29	-1.17	-1.58	-1.28	-1.15	-0.69	-1.08	-0.77	-0.39	0.28	-0.66	-0.4	0.57	-1.01	0.64	-1.09	-1.14	0.15	-1.17	-1.21	-1.09
BAY-1251152	0.85	-0.46	-0.33	-0.04	-0.71	0.06	0.13	0.93	0.15	0.1	0.09	0.84	-1.33	1.25	0.53	-0.37	0.57	0.35	1.02	1.28	-1.84	0.06	-0.61	1.98	1.19	-1.47	0.15	-0.89	-0.49	0.06	-1.51	0.58	-0.55	-0.52	-1.06	0.19	1.64	0.65	-0.43	-0.12	0.27	-1.72	0.3	0.35	-1.65	0.52	-0.33	-3.08	-1.16
FT-1518	0.56	0.33	0.25	0.94	2.01	-0.8	0.44	-0.62	-1.72	1.1	-1.66	-0.02	-0.59	-0.93	-0.49	-1.06	-0.36	-1.11	-0.54	-1.69	-1.18	-0.15	1.25	-0.25	-0.47	1.18	0.61	-0.41	0.35	0.66	-0.08	0.82	-0.03	-0.45	-0.04	-1.49	3.19	-0.22	-0.79	-0.28	0.47	0.25	1.12	-0.38	0.4	-0.39	-1.09	0.66	-1.12
PQR-530	1.55	-0.26	0.54	0.59	2.38	-0.8	0.31	-0.6	-0.98	1.88	-1.23	-0.25	-0.28	-0.6	-0.26	-0.24	-1.05	-0.77	-0.88	-0.12	-2.05	-0.54	0.13	-0.87	-0.01	0.47	0.22	-0.61	0.01	-0.01	-0.13	0.97	-0.29	-0.4	-0.25	-1.38	2.79	-0.23	-0.82	-0.48	0.39	0	1.95	-0.56	-0.23	-0.32	-0.82	1.21	-0.72
nedisertib	1.41	-0.76	1.17	0.5	2.39	-0.95	0.47	0.1	-1.55	1.89	-0.99	-0.2	-0.2	-0.34	-0.27	0.18	-0.86	-1.08	-0.4	1.92	-0.48	0.8	-0.43	-1.12	-0.19	-1.02	-0.75	-1.17	0.13	0.17	0.17	na	-0.59	-0.16	-0.84	-1.7	1.86	-0.5	-1.25	-0.26	-0.22	-0.35	1.65	0.52	-0.98	-1.14	-0.94	0.63	-0.74
MTX-211	0.96	-0.92	1.2	0.64	2.08	-0.35	-0.21	-0.07	-0.19	2.33	-0.62	-0.89	-1.05	-0.79	-0.11	0	-1.45	-0.84	0.58	0.6	-1.47	0.7	-0.24	-1.81	0.08	1.26	-0.48	0.17	0.45	0.25	-0.37	0.8	-0.08	-1.1	0.45	-0.85	2.21	-1.16	-0.14	-0.12	-0.83	-0.57	1.8	-0.23	-1.18	-0.05	-1.49	0.55	-1.71
BAY-1816032	0.83	0.92	-1.16	-0.77	-1.85	-0.16	-0.9	-1.35	0.48	-0.13	0.87	-1.93	-1.27	-0.09	0.29	0.19	-0.17	0.61	1.48	1.01	1.92	0.91	0.5	1.32	0.7	0.52	0.73	-1.37	0.36	0.17	-0.31	na	0.78	0.16	-1.62	0.36	1.94	-1.52	0.47	0.15	0.57	0.72	0.18	0.12	0.77	-0.49	0.59	-2.04	0.14
LY-3214996	-0.88	0.31	-0.65	-0.75	-0.7	-0.96	-1.61	-0.96	-1.19	-0.65	-1.07	1.9	1.16	1.17	-0.68	1.59	-0.26	0.77	-0.86	1.26	-0.48	-0.92	-0.86	-0.85	1.05	1.82	1.52	1.38	1.46	0.73	1.61	1.53	0.97	-0.04	0.25	-0.24	0.8	-0.78	0.96	0.12	-0.81	-0.62	0.45	-0.95	-0.88	1.26	-0.88	-0.69	-1.35
AZD-1390	0.38	-0.34	1.75	-0.13	-0.06	-0.42	1.44	0.18	-1.06	1.34	-0.63	0.39	-1.56	-0.27	-0.3	0.16	1.36	-0.73	-0.1	-0.52	na	0.91	1.81	0.82	1.39	-0.22	-0.76	-0.74	-0.63	0.64	-0.97	-0.71	-1.02	-0.96	0.22	1.06	3.49	1.06	-0.97	-0.56	-0.34	-1.18	0.22	-0.65	0.04	-0.89	-0.79	-0.25	-0.49
AMG-176	0.48	-0.11	0.37	-0.2	-0.52	-0.94	-0.01	0.09	-0.87	0.59	-0.36	-0.5	0.26	-0.52	-0.4	-0.13	-0.74	-0.57	0.63	3.18	na	0.19	4.15	1.65	0.09	-0.01	-0.31	2.78	-0.44	0.3	-0.65	1.67	0.43	-0.8	0.04	-0.28	0.36	-0.47	0.33	-0.75	-0.03	0.53	-0.7	0.04	-0.35	-0.61	-0.99	-0.89	-0.2
SHP-099	-0.41	-0.47	-0.1	0.14	-0.42	-0.74	0.11	-0.07	0.56	0.62	0.36	-0.39	-0.7	-0.2	-1	-0.93	0.64	-0.55	-0.76	-1.46	na	-0.73	-0.14	0.56	-0.27	-0.35	-0.35	-0.59	-0.35	-0.26	-0.39	-0.53	-1	-0.37	1.84	1.24	3.67	1.59	0.84	0.97	-1.17	-0.24	0.75	-1.26	0.58	-0.97	-0.99	1.65	-0.4
BAY-1163877	-0.13	-0.6	0.6	1.18	-0.37	-0.25	0.1	0.37	-0.89	0.45	-0.14	-0.42	-0.91	-0.41	-0.08	-0.09	-0.52	-0.04	-0.02	-0.95	na	0.04	0.75	-0.13	0.09	0.17	-0.21	0.17	-1.03	-0.61	-0.19	-0.2	-0.25	0.05	0.23	0.25	0.95	2.44	-0.28	0.12	-0.19	-0.12	-0.01	-0.88	0.58	-0.2	-0.37	0.25	-1.98
HDM-201	0.77	0.05	-0.08	-0.24	0.05	-1.13	-0.24	-0.99	-0.93	0.03	-0.37	-0.25	-0.9	0.44	-0.16	-0.41	-0.39	-0.97	-0.01	-0.02	na	1.21	0.3	2.14	1.34	0.99	-0.24	-0.55	-0.42	1.29	0.77	2.19	-0.19	0.72	-0.23	-1.43	2.98	0.94	-1.57	-1.57	0.39	-1.08	0.43	-0.54	0.07	-1.57	-0.89	-0.37	-0.48
S-222611	-0.25	-0.33	-0.42	-1.48	2.75	-0.21	-0.33	-0.31	-0.07	-0.18	-0.33	-0.36	-0.39	-0.31	-0.15	-0.28	-0.37	-0.43	-0.34	-0.49	na	-0.37	-0.3	-0.31	-0.34	-0.31	-0.35	-0.45	-0.36	-0.4	-0.4	-0.31	-0.3	-0.29	1.14	-0.84	0.04	-2.1	-0.34	1.51	-0.41	1.01	0.09	-0.17	-0.22	-0.3	-0.35	3.84	-0.06
ASTX-660	-0.19	1.77	0.07	3.46	0.32	-0.56	-0.53	0.94	-0.86	0.24	-0.6	0.18	0.33	-0.19	-0.08	0.15	-0.34	-0.86	-0.08	0.03	na	0.09	0.16	0.26	0.31	0.38	0.27	1.16	0.27	0.42	0.4	0.11	-0.19	-0.86	-0.84	-0.86	1.34	-0.86	-0.42	-0.16	-0.33	0.16	-0.86	-0.86	0.2	-0.86	-0.09	4.76	-0.67
FGF-401	0.1	-0.1	1.16	-0.32	-0.18	-0.32	-0.32	-0.32	-0.32	1.94	-0.32	0.89	-0.32	1.01	0.5	-0.32	-0.32	-0.32	-0.32	-0.32	na	-0.32	0.01	-0.32	-0.32	-0.32	-0.32	0.3	-0.32	-0.32	-0.32	-0.32	-0.32	-0.32	-0.32	-0.32	6.5	-0.32	-0.32	-0.32	-0.32	-0.32	-0.32	-0.32	-0.32	-0.32	-0.32	-0.32	-0.32
TP-3654	-0.55	0.04	0.4	-0.35	0.5	-1.11	0.33	0.22	-1.35	0.22	-0.28	-0.46	-0.84	-0.99	-0.14	-0.18	4.75	-0.65	1.31	-0.31	-0.21	0.19	3.53	0.12	0.44	-0.2	0.85	-0.1	0.4	0.13	-0.28	0.03	-0.04	-0.76	-1.12	-0.29	na	-0.15	-0.79	-0.47	-0.52	0.26	-0.37	-0.69	-0.46	-0.65	-0.68	-0.5	-0.52
SEL-120	-0.09	0.4	-0.76	-2.31	-0.67	-0.47	-0.21	0.04	0.13	-0.31	-0.21	-0.21	-0.16	-0.06	-0.02	0.21	-0.06	0.15	0.51	-0.51	-0.49	-0.29	2.4	0.09	0.23	-0.2	-0.15	-0.3	-0.13	-0.24	-0.48	0.06	-0.07	-0.22	-0.25	-0.23	6.16	-0.31	-0.37	0.03	-0.03	0.22	0.34	0.13	-0.76	-0.05	-0.43	-1.51	-0.15
IDF-11774	-0.2	-0.25	-0.58	-0.13	-0.23	-0.67	-0.31	-0.2	-0.32	-0.39	0.1	1.35	-0.35	-0.37	0.82	1.66	-0.49	-0.22	1.38	1.65	1.78	-0.28	3.15	1.68	-0.14	0.75	-0.55	-0.57	-0.2	0.19	-0.22	0.07	-0.46	-0.24	-1.43	-0.45	3.81	-0.38	-0.54	-0.78	-0.28	-0.51	-0.51	-0.3	-1.12	-0.81	-0.87	-0.38	-1.2
CC-671	1.12	-0.63	-1	0.19	0.53	-1.15	-0.36	0.99	-0.5	0.83	-0.68	1.4	-1.5	0.87	1.68	-0.18	-0.47	1.44	1.42	-0.96	0.63	0.29	0.84	1.57	0.96	-0.83	-0.74	-1.19	-1.11	0.18	-1.5	0.09	-1.5	1.2	-1.5	-1.5	0.12	-0.43	-0.16	-0.53	1.45	0.29	0.86	0.88	-0.24	-1.3	0.73	-0.39	0.28
CYC-065	0.35	0.16	0.32	0.47	-0.45	0.47	0.16	0.4	0.12	1.6	-0.01	0.51	0.21	-0.02	-0.26	0.03	0.03	0.59	0.4	0.45	-0.27	-0.03	0.28	1.38	0.38	-2.28	0.17	-0.46	-0.3	0.75	-0.35	0.16	-0.16	-0.18	0.8	-0.27	0.97	0.33	0.24	na	0	0.5	-0.22	-0.15	-0.68	0.34	-0.24	-4.93	-3.4
E-7090	-0.08	0.63	0.98	0.68	-1.33	-1.14	-0.92	1.6	-0.75	0.99	0.32	0.45	-0.93	0.54	-0.1	2.02	-1.16	-0.54	0.47	0.8	2.54	0.53	0.89	0.72	1.03	1.14	0.9	-0.93	-0.55	0.91	0.74	-0.31	0.3	-0.32	-1.59	-0.14	0.2	-1.35	-1.18	na	0.29	0.34	-0.41	0.13	0.89	-0.91	-0.13	-1.18	-1.44
PLX-51107	1.17	0.49	1.14	-1.62	0.35	-1.4	-0.82	0.19	-0.24	2.26	-0.76	0.6	0.1	-0.04	0.65	0.67	-0.59	-1.82	-0.58	0.97	0.05	-1.67	1.08	0.23	0.82	0.44	0.37	-1.27	-1.02	0.4	-0.24	1.63	0.39	-0.74	0.35	0.45	1.05	-1.07	-0.76	-0.2	-1.16	1.04	0.39	0.1	0.23	-0.91	-0.64	0.33	-0.49
RG-6016	-0.57	1.6	-0.57	-0.57	-0.57	-0.57	-0.57	2.21	-0.57	3.01	-0.57	-0.11	-0.57	-0.57	-0.13	0.78	-0.57	-0.57	-0.29	-0.57	1.21	0.18	0.72	1.82	-0.04	1.73	-0.57	-0.57	-0.57	-0.57	-0.57	1.05	0.5	-0.57	-0.57	-0.5	3.73	-0.57	-0.57	na	-0.57	-0.57	-0.46	-0.57	-0.57	-0.57	-0.57	-0.57	-0.57
LXH-254	-0.4	0.77	-0.53	-1.33	-0.77	-0.97	-0.84	-0.51	-0.86	0.03	-1.11	1.2	1.16	0.76	-0.38	1.27	-0.4	-0.02	-0.77	0.36	-0.2	-0.82	-0.57	0.89	2.29	2.59	0.86	2.03	1.36	0.01	0.91	1.54	1.33	-0.74	-0.47	0.16	2	-0.61	0.49	na	-0.61	-0.02	-0.06	-0.54	-0.94	0.32	-0.97	-1.41	-0.54
AZD-5991	1.39	-0.66	-0.5	0.03	-0.37	-0.49	0.03	0.49	-0.29	-0.47	-0.41	-0.23	-0.17	-0.28	-0.74	-0.22	-0.22	-0.45	0.37	3.78	-0.34	1.62	3.84	1.57	-0.09	-0.08	-0.03	2.54	-0.3	0.15	-0.43	1.6	0.06	-0.48	-0.36	-0.53	0.05	-0.48	0.35	-0.64	-0.2	0.29	-0.39	-0.03	-0.88	-0.62	-0.53	-1.29	-1.56
INCB-057643	1.3	0.49	1.03	-0.1	0.26	-1.66	-1.18	0.66	-0.56	2.24	-0.5	0.91	-0.26	-0.15	-1.14	1.3	-0.44	-0.92	-0.45	1.53	0.32	-0.42	1.7	0.91	0.93	-0.11	0.38	-0.8	-1.64	-0.35	0.18	1.13	0.54	0.02	0.04	0.38	1.08	-0.98	-0.65	na	-0.99	1.15	0.14	0	0.36	-0.07	-0.71	0.42	-3.2
JNJ-3887618	-0.67	0.91	1.37	0.14	-0.06	-0.16	4.63	0.34	-0.74	1.6	-0.67	-0.61	-0.74	-0.68	-0.02	-0.74	-0.23	-0.74	-0.74	-0.74	0.16	0.61	0.15	-0.74	0.25	-0.74	-0.74	-0.74	-0.74	0.28	-0.74	-0.74	-0.74	-0.37	1.43	-0.08	1.65	0.36	-0.74	na	-0.74	-0.74	0.26	-0.74	-0.74	-0.74	-0.49	-0.74	-0.12
PF-6459988	1.57	-0.68	-0.98	1.22	2.61	-0.7	0.85	-0.9	-0.12	0.59	-0.87	-0.7	-0.69	1.2	-0.7	1.19	-0.67	-0.9	-0.8	-0.97	1.9	1.21	0.33	-1.33	0.6	-0.18	-0.72	-0.65	-0.8	2.99	0.69	-0.41	0.49	-0.81	0.52	-0.41	-0.05	1.07	1.4	na	-0.66	-0.45	-0.57	-0.55	1.41	-0.99	-0.23	-0.91	-0.61
RG-7741	1.09	-0.85	0.34	0.3	-2.64	-1.04	0.58	1.35	0.03	-0.46	-1.47	-0.91	0.37	-1.65	0.18	-0.21	0.05	-0.64	0.76	0.51	0.54	0.59	0.04	1.15	0.32	-0.35	1.14	0.24	-2.87	0.16	-1.97	0.28	0.68	-0.45	-0.72	0.07	-0.21	-1.67	0.7	0.72	-0.05	-1.78	0.35	0.43	0.47	0.26	0.22	0.08	0.38
AZD-0364	-0.5	0.47	-0.71	-1.06	-1.07	-0.88	-1.32	-0.86	-1.32	-0.48	-0.63	1.59	1.28	1.05	-0.87	1.42	0.51	0.98	-0.88	0.59	-0.3	-0.81	-0.21	-1.32	1.04	1.95	1.45	1.12	1.53	-0.49	1.49	1.64	0.91	-0.1	0.78	0.26	0.85	-0.85	0.9	0.3	-0.56	-0.6	0.72	-1.14	-0.7	1.13	-1.31	-0.87	-1.32
CC-90003	-0.39	0.45	-0.39	-0.04	-0.72	-0.73	-1.43	0.43	-0.59	0.62	-0.22	1.94	0.68	0.69	-0.56	1.35	-0.62	0.49	-1.68	-0.15	-1.35	-1.64	-0.12	-0.99	0.89	2.9	1.88	0.5	1.64	-1.02	1.16	1.81	0.53	-0.53	0.21	-0.25	0.96	-0.42	-0.12	-0.63	-1.18	-0.63	0.73	-0.81	-0.77	0.8	-1.43	-1.79	-0.98
RG-7112	1.55	-0.13	-0.97	0.05	-0.96	-0.98	-0.29	-0.47	-0.47	-0.19	-1.19	-0.99	0.12	1.75	0.2	-0.01	-1.14	-1.12	-0.28	0.13	-0.2	1.71	-0.06	2.1	1.58	1.98	-0.18	-0.96	-0.62	0.49	0.31	1.18	-0.49	0.89	-0.33	-1.14	0.19	1.54	-1.06	na	0.99	-0.75	0.61	-1.15	-0.77	-0.89	-1.18	-1.31	-0.45
Copanlisib	1.74	-1.42	0.91	-0.02	1.74	0.44	-0.17	0.13	-1.31	1.74	-0.76	0.48	-0.13	-0.04	0.19	1.03	-1.22	-1	0.19	0.66	-2.87	0.43	-1.05	-1.35	-0.05	0.65	-0.55	-0.95	0.24	-0.73	-0.08	0.56	-0.7	0.28	0.29	-0.41	1.4	-0.71	-1.56	0.52	0.36	-0.24	1.74	0.44	-1.68	0.56	-1.09	1.53	-1.63
BOS-172722	0.13	0.01	0.02	-0.71	0.51	-0.82	-0.82	0.43	-0.82	-0.15	-0.82	0.85	-0.82	2.51	2.1	0.74	-0.82	1.71	1.88	-0.82	0.03	0.2	0.61	2.23	0.98	-0.37	-0.37	-0.82	-0.82	-0.11	-0.82	-0.37	-0.82	0.6	0.05	-0.15	-0.15	-0.1	-0.77	-0.37	1.63	-0.6	-0.82	-0.18	-0.21	-0.37	0.14	-1.27	1
LOXO-195	-0.02	0.42	0.57	-0.22	-0.39	-0.5	-0.12	-0.04	-0.5	0.75	-0.5	-0.29	-0.5	-0.5	-0.3	-0.21	6.53	-0.5	-0.5	-0.5	0.43	0.28	-0.46	1.89	0.35	-0.5	-0.5	-0.5	-0.5	-0.5	-0.5	-0.22	-0.36	-0.22	0.05	-0.11	0.06	0.46	-0.5	na	-0.5	-0.36	0.31	-0.41	-0.14	-0.5	-0.5	-0.43	-0.5
S-64315	1.43	-0.25	0.38	0	-0.58	-0.54	-0.34	-0.1	-0.39	1.88	-0.34	-0.24	-0.13	-0.48	-0.96	-0.53	-0.5	-0.46	0.13	2.2	-0.6	1.79	2.55	1.93	-0.19	-0.26	-0.29	2.5	-0.3	-0.29	-0.6	1.44	0.46	-1.27	-0.15	-0.47	-0.18	-0.59	-0.04	-0.4	-0.4	2.11	-0.44	-0.49	-0.69	-0.4	-0.58	-0.66	-1.6
IACS-10759	2.02	-0.54	-0.72	0.28	2.03	-0.76	1.65	-0.76	-0.56	-0.12	-0.75	-0.66	-0.76	1.91	-0.51	-0.57	-0.86	-0.82	-0.5	-0.41	1.91	-0.17	0.77	0.61	2.07	-0.69	-0.39	-0.7	-0.56	1.91	0.68	-0.2	0.04	-0.31	0.12	-0.68	-0.68	0.33	1.91	-0.7	-0.17	-0.7	-0.59	-0.68	1.78	-0.95	-0.24	-0.81	0.56
BAY-2402234	0.75	-1.55	-1.58	-1.47	-0.02	-0.26	0.75	0.75	0.75	-1.42	0.75	0.69	0.69	0.75	0.75	0.75	0.75	0.75	0.75	0.39	0.75	0.75	0.75	0.75	0.75	-1.71	0.65	-1.67	-1.62	0.64	-1.35	0.54	0.6	0.75	-1.35	0.5	-1.56	-1.34	0.36	-0.13	0.75	0.69	0.72	0.44	-0.98	-2.12	0.75	-1.36	0.51
PF-6459988	0.48	-0.34	0.67	0.69	0	0.71	-1.72	0.44	-0.52	1.69	0.69	-0.34	-0.99	0.47	-0.85	-0.95	1.73	0.54	1.13	-0.49	-0.85	-0.01	-0.49	1.1	0.79	-1.66	-0.79	-1.72	-1.41	-1.72	-1.18	-0.36	-0.4	-0.33	0.48	-0.71	0.46	0.71	-0.71	na	-0.71	1.51	1.49	-0.13	-0.07	-0.46	-0.85	2.15	-2.16
CG-806	0.26	-1.07	0.16	-0.61	-0.83	-0.63	-0.09	1.36	-0.86	0.49	-0.63	2.04	-1.12	0.96	-0.32	0.72	3.07	1.96	0.34	-1.34	0.46	0.49	-0.6	1.93	1.17	0.45	0.89	-0.77	-0.64	-1.02	-0.72	-0.54	-0.69	-0.42	-1.08	-0.02	1.08	0.66	-0.15	-0.95	1.26	-0.79	0.28	-0.76	-0.5	-1.12	-0.76	-0.52	-1.17
BLU-667	0.09	0.33	1.57	0.82	-0.19	0.61	0.31	1.38	-0.24	1.77	0.26	-0.66	-1.53	-0.34	-0.44	-0.25	2.63	-0.25	-1.52	-1.98	-0.53	-0.58	-1.17	-1.04	0.71	-1.01	-0.47	-1.13	-1.45	-0.51	-1.51	-0.72	-1.29	-0.03	0.74	0.2	1.03	1.66	-0.34	na	-0.91	-0.23	1.34	-0.49	-0.1	0.16	-0.64	0.35	-0.64
IACS-8968	0.65	0.22	0.95	0.74	0.93	-0.41	0.14	-0.62	-0.84	1.53	-0.34	-0.59	-1.83	0.46	-0.01	-1.03	-0.76	-1.1	-0.23	0.85	-0.54	0.63	0.12	-0.92	0.15	-0.61	-0.08	-0.01	-0.99	1.3	-1.11	0.34	-0.61	-0.37	4.52	-0.51	1.07	-0.09	-0.22	na	-0.52	0.24	0.12	-0.4	0.04	-1.62	-0.25	-0.3	-1.67
CH-7057288	-0.04	-0.78	0.11	0.31	-0.38	-0.73	-0.25	0.29	-0.7	0.35	-0.66	0.25	-0.64	0	-0.14	0.36	5.5	0.53	-0.25	1.34	-0.34	-0.37	0.45	na	-0.46	0.11	0.31	-0.17	-0.14	-0.09	0.09	0.2	1.27	-0.62	-1.16	-0.34	3.01	0.19	-0.48	-0.31	-0.34	-1.06	-0.46	-0.55	-0.69	0.25	-0.65	na	-0.57
ARS-1620	0.07	-0.41	-0.76	1.2	0.01	-0.14	-0.48	0.39	-0.39	0.38	-0.31	-0.66	-0.66	0.13	0.03	-1.1	-0.17	-0.38	0.06	0.51	-0.9	0.46	0.73	na	-0.26	-0.14	-0.25	-0.47	-0.32	-0.35	-0.42	0.11	0	-0.7	-0.48	4.79	-0.27	-0.63	3.91	-0.4	-0.45	-0.52	-0.16	0.16	-0.46	-0.72	-0.78	na	-0.95
ABBV-744	1.14	0.31	0.72	-0.41	0.31	-1.08	-0.51	-0.36	-0.44	2.96	-0.46	1.18	-0.19	0.07	-0.31	0.27	-0.33	-1.07	-0.52	1.47	-0.32	-0.6	0.97	na	0.49	-0.49	-0.05	-0.84	-1.31	-0.46	-0.55	2.44	0	-0.46	-0.54	0.5	1.96	-0.73	-0.34	-0.22	-0.98	-0.26	0.01	-0.36	-0.31	-0.17	-0.68	na	-1.93
relacorilant	2.41	-0.58	0.48	0.86	1.61	-0.58	-0.58	-0.53	-0.58	-0.58	-0.58	-0.58	-0.58	1.81	-0.58	-0.46	-0.28	-0.58	-0.58	-0.58	-0.58	-0.58	-0.51	na	-0.58	-0.58	-0.58	-0.44	-0.58	0.02	-0.58	0.76	-0.58	0.42	2.16	0.34	2.37	-0.35	-0.58	-0.58	-0.58	-0.58	1	-0.58	-0.58	-0.58	-0.58	na	-0.58
AZD-4320	-0.01	1.39	0.15	0.05	-0.2	-0.16	-0.2	0.06	0.03	-0.11	0.02	0.4	1.28	0.15	-1.96	-0.49	-0.04	0.11	2.27	0.62	-0.08	2.05	1.58	0.1	0.39	0.1	-0.09	0.39	0.15	0.31	-0.27	0.23	0.14	-1.96	-1.06	-0.38	2.33	0.07	-0.99	0.08	-0.26	-0.22	0.06	-0.12	-1	-0.26	-0.74	-0.37	-1.96
TAS-6417	-0.69	-0.2	-0.09	-0.36	0.72	0.11	-0.74	-0.4	-0.96	0.42	-0.7	-0.49	-0.73	-0.4	-0.75	-0.28	-0.64	-0.77	-0.72	-0.91	-0.79	-0.79	-0.59	-0.56	-0.02	-0.32	-0.22	-0.41	-0.64	-0.37	-0.4	-0.09	-0.59	-0.31	2.8	-0.68	0.66	-0.16	-0.65	2.35	-0.59	1.44	1.57	-0.1	-0.41	-0.7	-0.55	2.26	-0.7
PF-06873600	3.66	0.18	-0.14	-0.46	0.03	-0.54	-0.39	0.14	-0.02	2.13	-0.28	na	1.07	0.27	-0.33	0.05	-0.37	3.23	-0.15	0.18	-0.47	0.99	0.21	-0.47	0.03	0.03	-0.34	-0.65	-0.54	0.17	-0.67	0.28	-0.07	-0.28	-0.34	-0.52	-0.52	na	-0.09	-0.55	2.98	-0.84	-0.05	0.31	-0.35	0.1	-0.56	na	-2.71
IDH-305	0.32	-0.17	-0.41	1.05	1.23	-1.02	0.85	-1.26	-0.4	-1.95	-0.43	0.69	-1.58	0.62	-0.23	-0.23	-0.13	-0.74	-0.36	-0.24	-0.31	-0.18	1.21	na	-0.28	0.5	-0.34	-0.46	-0.83	1.82	0.06	0.71	-0.5	0.11	0.94	0.18	1.42	0.06	1.16	-2.18	-0.32	-0.01	0.37	-0.27	0.02	-2.18	-0.11	na	0.57
AZD-3229	-0.69	0.24	1.22	0.46	1.97	0.35	-0.03	2.22	0.25	0.65	0.35	-0.69	-0.69	-0.11	-0.69	-0.69	4.02	-0.69	-0.69	-0.69	1.73	-0.69	-0.69	na	-0.69	-0.45	-0.69	0.17	-0.69	0.81	-0.69	-0.52	-0.69	-0.69	-0.69	0.9	2.29	-0.16	-0.69	-0.69	0.02	0.41	-0.69	-0.69	1.06	-0.69	0.35	na	-0.69
futibutinib	0.32	0.26	0.96	1.35	0.06	0.24	-0.82	0.62	-0.25	2.26	-0.1	-0.84	-0.91	-0.06	0.01	-0.73	-0.56	-0.79	0.17	-0.08	-0.69	0.09	0.67	na	-0.02	-0.83	-0.81	-0.33	-1.1	-0.43	-0.53	-0.17	-0.51	-0.45	-1.37	0.03	0.9	-0.11	-0.92	-0.21	-0.46	-0.24	0.54	0.25	0.39	-1.94	-0.32	na	-0.66
Lapachone	-0.06	-0.56	-0.89	-0.03	-0.01	0.06	-0.22	-0.17	-0.14	-0.18	-0.01	na	-0.31	1.96	1.28	-1.54	-0.25	-0.42	-1.47	-1.19	1.55	-1.08	0.02	-1.81	2.76	-0.03	-0.24	-0.6	-0.44	0.7	-0.09	-0.34	3.76	-0.68	-0.45	-0.37	-0.27	-0.4	-0.1	-0.24	-0.44	-0.45	-0.36	0.22	0.29	-0.37	1.89	na	2.21
LSZ-102	6.49	-0.72	0.34	0.07	-0.03	-0.06	0.28	0.15	-0.05	0.67	0.07	na	-0.61	-0.2	0.51	-0.53	0.38	-0.21	0.03	0.44	0.03	-0.39	-0.18	0.63	-0.01	-0.51	0.33	0.44	0.18	0.53	-0.71	0.13	1.12	-0.39	-0.42	-0.26	-0.47	0.18	-0.78	-0.64	-0.17	0.1	-0.51	-0.24	-0.56	-0.91	-0.57	na	0.04
Lapachone	0.31	0.2	0.37	-0.17	0.39	-0.11	-0.13	0.29	-0.37	-0.09	0.59	-1.19	na	0.79	0.76	-1.48	-0.83	0.36	-0.41	2.38	0.91	-0.15	0.77	1.05	1.52	0.38	0.67	-0.88	-0.22	0.82	1.86	0.27	-1.18	-0.2	-1.08	-0.06	-1.64	-0.82	0.36	-0.45	0.02	0.02	-0.17	0.96	-0.11	0.09	0.43	-1.15	0.92
Eribulin mesilate	0.83	-0.1	-0.03	-0.51	-2.55	-0.13	-0.56	0.7	0.39	0.87	0.19	0.94	-0.04	0.51	-1.66	0.88	0.89	-0.15	0.82	1.05	0.4	0.45	0.68	1.26	0.24	-0.14	-0.32	-0.44	-0.19	0.4	-1.21	0.48	1.44	0	-0.51	-0.38	-0.17	0.66	0.31	0.34	0.09	1.07	0.18	1.14	-0.29	-0.06	-0.64	0.66	-2.5
Paclitaxel	0.6	-0.19	0.69	0.21	-0.39	0.16	-0.21	0.54	0.04	0.83	0.39	0.49	0.43	0.77	-1.65	0.79	0.61	0.46	0.45	0.55	0.55	0.27	0.84	0.49	0.47	0.13	0.31	-0.07	-0.02	0.38	-0.44	0.31	0.97	0.3	-1.11	-0.11	-1.37	-0.91	0.25	0.15	0.53	0.59	0.37	0.51	-2.15	-0.1	0.32	0.23	-2.37
Curcumin	0.87	na	na	0.68	-0.02	-0.32	-0.12	1.12	-0.91	0.57	0.12	-1.24	na	0.94	0.85	-0.2	0.16	0.27	1.1	0.45	0.33	0.54	1.47	0.73	1.18	-1.31	0.36	-1.51	0.19	-0.52	-1.07	0.12	1.11	-1.17	-1.51	2.39	na	-1.65	0.16	na	na	1	na	0.57	-0.31	-1.98	0.21	-0.57	0.79
Tegafur	1.31	-0.68	-0.23	-0.92	-0.65	-0.88	-0.84	2.54	-0.99	-0.68	-1.02	0.38	2.85	0.21	0.08	1.05	-0.37	-0.26	na	-0.25	-0.46	-0.68	1.58	1.54	0.13	-0.57	-0.34	-0.34	0.47	1.13	-0.64	0.74	na	0.9	0.23	0.48	-0.68	-1.02	0.67	-1.02	1.13	1.15	-0.38	-0.05	-1.02	-0.99	-0.44	-0.04	-0.61
Okadaic acid	-0.33	0.13	0.81	0.26	-0.93	0.29	0.08	0.75	0.69	1.62	1.1	0.55	1.03	0.44	-1.19	-0.5	0.41	-0.83	-0.05	0.82	0.43	-0.79	0.65	-0.92	0.39	1.22	1.14	0.84	0.84	0.74	-0.36	0.59	1.34	-1.5	-0.29	0.13	0.15	0.74	-0.4	-0.02	0.49	0.84	-1.24	0.46	-1.29	-0.13	-0.48	-0.35	-2.75
Denileukin Diftitox Ontak	-0.18	-0.2	-0.2	-0.2	-0.2	-0.2	-0.2	-0.09	-0.2	-0.2	-0.2	-0.2	-0.18	-0.2	-0.2	-0.2	-0.2	-0.2	-0.2	1.13	-0.18	-0.2	2.98	3.96	-0.2	6.36	-0.2	-0.2	-0.2	-0.2	-0.2	-0.2	-0.2	-0.2	-0.2	-0.2	-0.22	-0.2	-0.2	-0.2	-0.18	-0.2	-0.18	-0.2	-0.2	-0.2	-0.2	-0.2	-0.2
Benzimate	0.65	-0.87	-0.18	0.02	0.12	-1.41	0.71	0.62	0.06	0.1	0.69	0.65	0.58	0.82	1.02	0.73	0.82	0.96	-0.61	0.81	-0.52	0.45	0.65	0.34	0.17	-1.23	0.71	-0.53	-0.35	0.53	-1.53	0.87	1.34	0.41	-1.44	-0.01	-1.98	0.03	-0.26	-0.91	1.01	na	0.25	0.87	-1.3	-1.36	-0.02	0.93	1.08
HYPOTHEMYCIN	-0.33	-0.3	-0.88	0.58	-0.45	-0.92	-1.17	-0.31	-1.31	-0.63	-0.76	2.08	-0.61	0.49	-0.12	1.96	-0.92	1.11	0.4	1.52	0.22	0.11	-0.01	-0.07	-0.3	2.98	2.24	0.08	1.58	0.25	2.1	2.06	0.67	-1.34	-0.79	-1.37	1.21	-1.05	0.09	-1.16	-0.67	0.29	-0.03	-0.07	-0.18	-1.01	-0.33	-1.32	-0.26
Vinblastine	0.78	-0.44	-0.03	-1.91	na	-0.94	0.36	0.37	0.25	0.14	0.69	0.92	0.89	0.92	-0.61	0.71	0.5	0.63	0.67	0.92	0.92	0.75	0.2	0.92	0.92	na	-0.22	-0.01	-0.38	0.92	-1.39	0.42	0.92	-0.56	-1.89	-0.02	-1.74	-0.33	-0.11	0.89	0.89	0.92	-0.59	0.88	0.89	-0.83	-0.61	-0.09	-2.05
Tanespimycin	1.04	-1.09	-0.89	-1.64	-0.76	-0.91	0.21	0.47	-1.02	0.24	0.45	1.13	0.19	0.53	-0.43	1.09	0.87	0.94	-1.15	0.16	0.43	-0.96	-0.37	0.88	0.81	0.87	0.7	-0.32	0.49	0.64	0.38	0.64	0.8	0.69	-1.27	-0.15	-1.74	-1.64	0.99	-0.19	1.03	0.47	0.54	-0.12	-1.9	-0.19	0.25	0.64	-2.13
Alvespimycin	0.71	0.45	-2.71	-2.34	-0.26	-1.1	0	0.71	0.23	0.62	0.62	0.71	0.48	0.41	-1.25	0.71	0.6	0.71	0.11	0.32	0.5	0.18	0.39	0.62	0.63	0.71	0.89	-0.05	-0.49	0.51	0.29	0.4	0.71	0.89	-0.13	-0.47	-0.17	-0.58	0.71	-1.09	0.71	0.01	0.51	0.38	-1.51	-0.33	0.42	0.32	-2.87
METHOTREXATE	0.7	-1.22	-1.89	-0.88	-1.16	0.51	0.54	0.59	-0.36	-1.46	0.35	-0.59	0.22	0.69	0.66	0.62	0.5	0.58	0.66	0.63	0.7	0.6	0.38	0.65	0.67	-0.73	0.58	-1.93	-0.83	0.32	-0.38	0.62	0.64	0.6	-1.47	0.52	-1.39	-1.56	0.51	-0.36	0.68	0.01	0.32	-0.1	-1.79	-0.36	0.64	-1.44	0.38
geldanamycin analog	0.65	0.62	0.52	-2.13	-0.9	-1.06	0.5	0.47	0.28	0.69	0.52	0.89	0.52	0.6	-0.73	0.89	0.59	0.71	-0.18	0.3	0.64	-0.26	0.47	0.59	0.63	0.48	0.48	0.52	0.48	0.29	0.45	0.5	0.62	0.55	-2.14	0.45	0.32	-1.72	0.41	-1.74	0.89	0.45	0.49	0.31	-2.12	-1.1	0.52	0.75	-2.96
E-7820	-0.41	-0.51	-0.43	-0.46	-0.48	-0.73	0.34	-0.51	-0.56	0.68	-0.34	1.58	na	2.09	-0.16	0.21	-0.51	0.79	-0.26	-0.66	-0.18	-0.08	-0.05	0.39	-0.28	-0.44	-0.7	-0.15	0.65	-0.22	-0.55	-0.32	-0.09	-0.21	-0.61	-0.77	-0.07	-0.63	-0.66	-0.8	-0.51	2.77	3.73	-0.62	-0.1	-0.63	-0.24	2.18	1.01
PD-98059	-0.84	0.31	-0.46	-0.84	1.05	-0.27	-0.48	-0.39	-0.17	-0.08	-0.84	1.38	0.33	-0.2	-0.84	1.24	-0.84	0.91	-0.84	1.9	-0.52	-0.84	-0.53	-0.84	-0.84	2.46	2.02	0.35	1.78	0.02	0.26	2.07	0.65	-0.74	1.24	0.86	-0.63	-0.38	-0.55	-0.6	-0.38	0.49	-0.68	-0.84	-0.64	-0.76	-0.19	1.33	0.18
6-MERCAPTOPURINE	0.7	-0.44	-0.55	-1.44	0.5	0.1	-0.08	0.42	-1.93	-0.37	-0.49	0.05	0.23	0.41	0.04	0.06	-0.22	-0.18	0.78	0.44	1.53	0.72	0.67	0.83	1.48	0.23	1.12	-0.15	-2.36	-0.37	-0.44	0.56	0.73	-1.08	-2.41	0.62	0.39	-1.5	0.18	-0.31	-0.11	0.65	-0.42	1.01	-0.1	-0.28	0.35	0.89	0.28
Arsenic trioxide	-0.01	0.02	0.22	-0.13	0.57	0.29	-1.37	1.1	0.21	0.55	0.99	-0.29	-1.44	-0.63	-0.2	-0.21	-1.3	0.07	4.08	1.59	0.75	0.44	0.66	2.2	0.63	0.44	0.06	0.37	-0.4	0.99	-0.95	0.14	-0.24	-1.37	0.12	-0.15	-0.07	-0.75	-0.57	-1.3	-1.29	2.18	0	0.95	0.55	-0.67	-0.15	-0.93	-0.58
Depsipeptide	0.46	0.42	0.27	-0.05	0.14	-0.1	0.15	0.42	0.34	0.2	0.61	0.48	0.42	0.53	-3.3	0.43	0.29	0.19	0.29	0.1	0.29	0.25	0.41	0.21	0.47	0.61	-0.12	0.75	0.44	0.5	0.44	0.15	0.53	0.37	-1.08	0.45	-0.09	0.32	0.22	0.17	0.22	0.6	0.17	-0.24	-1.36	0.5	0.04	0.24	-4.46
Entinostat	0.31	-0.39	-0.92	-1.08	0.55	-0.44	-0.36	-0.84	-0.66	-0.73	-0.08	0.1	-0.18	1.05	-0.95	0.8	-2.24	0.24	0.56	0.87	0.67	0.85	1.94	na	0.34	1.56	0.24	1.02	-0.37	0.69	-0.11	0.56	-1.21	-0.73	0.06	-0.41	0.38	0.98	-0.13	-0.07	0.85	0.24	-0.56	-0.27	-2.03	2.53	0.29	-0.73	-0.02
Fluorouracil	1.34	-1.85	-1.3	-0.85	-0.44	-0.44	-0.41	1.66	-0.91	-1.11	-0.32	0.59	1.74	0.87	0.69	0.57	0.34	-0.1	0.02	0.57	0.26	0.31	0.98	1.29	0.66	-0.17	-0.35	-1.77	-0.25	0.26	-0.8	0.17	0.39	1.21	-1.69	0.34	-1.06	-1.44	0.37	-0.25	1.56	-0.16	0.23	-0.06	-0.67	-1.04	0.22	-0.91	-0.07
tic10	0.37	0.48	-0.96	-0.98	0.39	-0.05	0.88	-2.53	-0.04	0.1	0.39	1.54	0.59	0.59	0.33	0.26	-2.38	0.47	na	0.68	0.98	-0.46	1.77	0.44	0.78	na	0.04	0.39	-1.82	1.12	0.77	-0.63	0.4	0.4	0.05	-0.4	-1.45	0.75	0.43	-1.34	0.54	0.7	-3.32	0.47	0.86	-0.3	0.4	-0.2	0.58
Karenitecin	0.47	-2.29	-4.46	-0.15	0.47	0.47	0.41	0.47	0.47	0.47	0.47	-0.51	0.53	0.47	-1.06	0.47	-0.56	0.46	na	0.41	0.47	0.47	0.47	0.47	0.47	0.53	0.47	-0.77	-0.9	0.47	-0.53	0.47	0.47	0.47	-1.02	0.47	-1.35	0.47	0.47	-0.01	0.47	0.41	0.17	-0.85	-1.24	-0.85	0.47	0.47	0.47
Vinblastine	0.59	-0.16	0.45	-0.71	-2.66	0.17	0.49	0.39	0.14	0.47	0.35	0.58	0.1	0.48	-1.54	0.56	0.45	0.37	0.36	0.61	0.46	0.31	0.33	0.51	0.47	0.51	0.2	0.39	-0.06	0.66	0.32	0.61	0.49	-0.06	-1.68	0.22	-0.07	-0.1	0.3	0.2	0.35	0.69	0.01	0.68	-2.29	-2.25	-0.01	0.31	-2.4
AR-67	0.59	-2.37	-1.67	0.18	0.71	0.59	-1.26	0.71	0.59	0.71	0.71	-0.33	0.1	0.59	-1.2	-1.06	0.01	0.48	0.48	0.59	-0.13	0.59	0.2	0.59	0.59	0.59	0.59	-1.3	-0.4	0.59	0.22	0.59	0.48	0.59	-1.98	-1.35	0.37	0.59	0.59	-0.32	0.59	0.59	0	-0.17	-0.1	-1.31	0.4	-1.64	-0.34
Vincristine	0.28	0.3	0.3	-2.55	na	0.15	0.29	0.29	0.21	-0.1	0.29	0.29	0.26	0.2	0.18	0.29	0.25	0.29	0.29	0.21	0.29	0.29	0.29	0.27	0.29	-0.17	0.28	0.28	-1.15	0.3	-0.09	0.29	na	0.23	-1.47	0.1	0.3	0.29	0.29	0.25	0.29	0.29	0.29	0.3	-0.76	-4.5	0.29	0.28	-0.85
Arsenic trioxide	0.53	-0.16	0.38	1.32	na	0.39	-1.39	0.53	-0.45	0.65	1.32	-1.08	-1.8	-0.66	-0.02	-0.17	-1.75	0.45	2.62	0.66	1.33	1.02	0.99	1.53	0.96	0.68	0.09	0.44	0.25	0.38	-0.43	0.19	-0.45	-1.66	-0.2	-0.6	0.44	-1.17	-0.07	-1.61	-1.03	0.61	0.71	0.42	-0.25	-0.75	0.06	-1.19	-0.73
6-THIOGUANINE	0.48	-0.31	-1.09	-0.44	-0.06	0.06	0.13	0.11	-3.29	-0.11	-1.09	-0.28	0.22	0.59	0.09	0.01	-0.29	-0.16	1.69	0.13	0.95	1.3	0.92	1.68	1.38	-0.01	0.63	0.14	-1.59	-0.86	-0.41	0.61	0.38	-0.93	-0.42	0.38	0.46	-0.96	0.11	-1.6	0.49	0.32	-1.21	0.36	-0.11	0.46	0.43	0.61	0.52
Actinomycin D	1.07	-0.78	-0.27	-0.09	0.37	0.29	-0.09	0.5	0.04	-0.16	0.78	0.6	-0.35	1.17	-1.81	0.66	0.37	0.96	0.45	-0.04	0.93	0.97	0.79	1.37	1.06	0.49	-0.79	0.46	0.31	0.42	-0.2	0.67	0.18	0.01	-1.48	-0.24	-0.62	0.08	-0.02	-0.06	0.99	1.03	-0.04	-0.4	-0.96	-0.9	0.11	-1.29	-3.08
Mithramycin	0.66	-0.22	0.4	0.42	0.39	0.22	0.29	0.4	0.37	0.35	0.72	0.5	0.16	0.74	-1.89	0.08	0.26	0.03	-0.07	-0.97	0.3	-0.06	0.09	0.04	0.57	0.61	-0.22	0.78	0.35	0.83	-0.01	0.94	0.18	0.09	-0.16	0.45	0.3	0.78	0.24	0.21	0.55	0.82	-0.42	0.12	-0.17	-0.84	0.14	-0.35	-5.81
Mithramycin	0.8	0.03	0.58	0.68	0.5	0.03	0	0.53	0.13	0.35	0.49	0.43	0.36	0.55	-2.12	0.25	0.49	0.23	-0.16	-0.15	-0.25	-0.38	-0.06	-1.86	0.52	0.5	-0.62	0.58	0.56	0.65	0.15	0.68	0.27	-0.07	-0.85	0.32	0.33	0.61	0.41	0.25	0.54	0.57	-0.31	0.09	-0.34	-0.05	0.28	-0.92	-4.97
Epothilone B	0.13	0.13	0.13	0.13	0.13	0.13	0.13	0.13	0.13	0.13	0.13	0.13	0.13	0.13	0.13	0.13	0.13	0.13	0.13	0.13	0.13	0.13	0.13	na	0.13	0.13	0.13	0.13	na	0.13	0.13	0.13	0.13	0.13	0.13	0.13	na	0.13	0.13	0.13	0.13	0.13	0.13	0.13	-7.35	0.13	0.13	0.13	0.13
Fludarabine	-0.26	-0.52	-0.5	-0.31	-0.47	-0.21	-1.16	-0.87	0.46	-0.85	-0.97	-0.36	-0.74	0.27	-0.79	-1.18	-1.14	-0.16	2.27	1.44	-0.58	1.54	-0.11	0.37	0.01	0.15	1.03	0.26	-0.34	0	-0.75	-0.11	0.56	0.08	-0.47	1.06	1.2	-0.43	0.61	-0.95	-0.36	-0.27	-1.04	-0.6	-0.98	-0.15	1.92	0.25	1.61
Mithramycin	0.36	-0.32	0.42	0.43	0.46	0.19	0.21	0.27	0.2	0.22	0.31	0.15	0.14	0.35	-0.43	0.12	0.2	0.11	0.01	-0.01	0.17	0.13	0.23	0.15	0.33	0.27	0.15	0.36	0.3	0.26	0.1	0.39	-1.2	0.08	-0.07	0.24	0.15	0.28	0.11	0.26	0.31	0.28	0.07	0.07	0.08	0.08	-0.18	0.05	-5.74
Epirubicin	na	-1.53	1.93	-0.94	0.22	-0.07	0.01	0.08	0.65	-0.15	0.67	-0.72	-0.52	0.56	-2.41	-0.32	-0.43	0.44	1.21	1.04	-0.02	2.05	1.07	1.99	1.23	0.56	-0.61	0.24	-0.87	0.54	-0.37	0.27	-1.19	0.76	-0.23	0.26	-0.33	1.43	0.45	-1.26	1.92	0.01	-0.26	-0.67	-1.28	-1.11	0.05	-0.61	na
FENRETINIDE	-0.03	0.71	0.51	-0.43	0.5	-0.1	0.23	1.78	-0.57	-0.29	-0.08	0.36	-0.29	-0.22	-0.68	0.38	-0.72	-0.61	3.19	1.75	0.6	1.51	0.62	1.07	0.72	-0.43	-0.5	-1.03	0.52	-0.55	-1.67	0.56	0.17	-0.76	-1.22	-0.59	0.33	0.06	0.39	-0.88	-0.01	1.53	0.73	0.36	-0.18	-1.35	-0.21	-0.88	0.29
Topotecan	0.77	-1.79	-2.2	-0.14	0.78	0.96	0.73	0.91	0.72	0.67	0.83	-1.14	-0.85	0.26	-1	-0.39	-1.03	0.24	1.13	0.7	0.07	1.11	-0.81	0.77	0.91	-0.77	0.74	-1.46	-1.14	0.38	-0.48	0.94	-0.23	0.04	-1.51	0.94	-0.16	0.33	0.62	-0.89	0.88	0.44	-0.76	-0.81	-1.28	-0.61	0.17	0.35	-0.65
Celecoxib	-0.01	0.29	-0.15	-0.13	0.1	0.09	0.13	-0.09	-0.07	0.3	0.2	0.21	0.27	-2.89	0.23	0.14	0.38	0.09	0.57	0.43	1.39	0.03	3.82	0.21	-0.1	-0.16	-3.43	0.21	-0.02	0.42	-0.31	0.32	0	0.5	-0.07	-3.42	na	na	0.05	-0.1	0.25	na	0.32	-0.02	0.87	-0.31	-0.3	-0.11	0.19
Floxuridine	0.68	-1.07	-0.35	0.16	-0.67	0.61	0.65	0.65	0.22	0.24	0.48	0.03	0.67	0.62	-0.39	0.16	-1.23	-1.41	0.59	0.4	0.24	0.63	-0.07	0.64	0.65	-1.34	0.63	-1.87	-0.4	0.62	-0.18	0.63	-0.12	0.66	-2.28	0.62	0.25	-1	0.6	-0.03	0.67	0.35	-1.04	0.17	-1.54	-2.3	0.63	-1.23	0.35
5-Fluoro deoxy uridine 10mer	0.9	-1.61	-1.49	-1.54	0.19	0.9	0.9	0.95	-0.29	-0.53	-0.16	-0.19	0.38	0.6	-0.47	-0.65	-1.29	-2.18	na	0.59	-1.17	0.94	-0.39	0.9	0.9	-0.66	0.9	-1.25	-0.45	0.74	-0.69	0.9	-0.61	0.9	-1.42	0.85	0.43	-0.35	0.09	-0.29	0.9	0.53	0.19	-0.66	-0.73	-1.32	0.9	-0.4	0.9
AZACITIDINE	0.11	0.54	0.12	0.12	0.23	-0.57	-0.95	0.06	-1.39	0.03	-0.11	0.25	-0.03	1.54	0.21	-0.02	0.3	-0.13	-0.43	0.71	0.68	-0.57	1.09	-0.29	1.14	-0.53	0.18	1.01	-0.74	-0.67	-0.93	0.56	0.04	0	-3.06	0.51	-1.08	0.16	-1.07	0.45	1.97	0.35	-0.06	-0.33	-0.17	-1.57	0.46	-1.3	-0.58
Carmustine	-0.3	-0.23	-0.22	0.08	-0.67	1	0.44	0.67	-0.18	0.41	0.43	-0.04	-0.69	-0.06	0.07	-0.41	-0.5	0.29	2.06	2.27	0.55	0.91	0.36	3.26	0.79	-0.3	-0.19	-0.45	-0.31	-0.4	-0.33	1.57	0.12	-0.7	-0.72	-0.66	0.08	-0.72	-0.47	-1.79	0.21	0.6	-0.12	-0.55	-0.37	-0.63	-0.36	-0.94	-0.47
Gemcitabine	1.16	-1.2	-1.39	-0.27	-0.69	0.22	0.22	0.66	0.53	0.6	0.37	-0.89	-1.06	1	-0.9	-0.63	-1.24	-0.7	0.96	1.28	-0.1	0.54	-0.24	0.31	0.44	-0.57	1.38	-1.1	-1.33	-0.12	-0.2	0.42	0.11	0.98	-0.91	0.93	-0.33	-0.55	1.22	-0.58	1.15	-0.47	-0.51	-1.15	-1.39	-0.39	1.12	-0.59	0.82
Cordycepin	2.32	0.94	0.49	0.28	na	-0.47	-0.58	0.09	0.42	0.07	-0.14	-1.18	0.86	0.79	0.96	na	0.68	0.08	0.11	1.68	1.98	-1.26	na	-1.26	0.71	na	-0.03	na	0.48	-1.26	-1.26	0.02	1.68	-0.91	-0.11	0.31	-0.1	-1.26	-1.14	0.42	na	0.93	-1.26	-0.07	-1.26	-1.26	1.03	-0.42	0.78
RH1	0.64	-1.83	-2.12	-1.91	0.65	0.48	0.48	0.55	-0.22	-0.21	0.42	-0.45	-0.49	0.67	0.22	0.58	0.03	0.62	0.91	1.17	0.22	0.93	1.01	1.12	0.71	-0.09	0.6	-1.62	-0.98	-0.26	-1.16	0.08	-0.2	0.45	-2.33	0.46	0.06	-0.53	0.52	-1.65	0.72	0.48	0.4	0.08	-1.46	-1.06	0.52	-0.83	0.51
Cytarabine	1.18	-0.77	-1.05	-0.87	-0.98	0.33	-0.08	-0.35	0.03	-0.96	0.02	-0.74	-0.67	1.05	-0.56	-0.7	-1.08	-0.29	1.53	1.09	-0.13	1.49	-1.01	1.07	1.08	-0.09	1.11	-1.08	-0.48	-0.18	-0.69	0.58	-0.42	1.21	-0.93	1.1	0.03	-0.88	1.06	-1.05	1.34	-0.24	-0.96	-1.05	-1.08	-0.27	0.65	-0.87	0.54
Rebimastat	-0.15	na	-0.15	-0.15	-0.15	-0.15	-0.15	na	-0.15	na	na	na	-0.15	-0.15	-0.15	-0.15	-0.15	-0.15	na	-0.15	0.32	-0.15	-0.15	-0.15	7.13	-0.15	-0.15	-0.15	-0.15	-0.15	-0.15	-0.15	-0.15	-0.15	-0.15	-0.15	-0.15	-0.15	-0.15	-0.15	-0.15	-0.15	-0.15	na	-0.15	-0.15	-0.15	-0.15	-0.15
Acrichine	-0.41	-2.81	-1.14	-0.67	-0.57	-0.5	1.45	0	-2	0.33	0.4	0.51	0.33	1.64	-0.47	0.97	0.05	1.61	0.77	-0.28	1.08	1.88	-0.28	0.99	0.77	-0.14	-0.12	0.09	0.05	-0.04	-0.15	0.13	0.11	0.02	-1.76	-0.49	0.65	-1.4	0.08	0	1.45	0.33	-0.1	-0.9	0.04	-0.26	0.75	-1.88	-0.24
Pipobroman	0.06	-0.75	-1.09	-0.37	-0.52	0.62	0.14	0.05	-0.35	-0.22	0.25	-0.53	-0.32	-0.1	-0.31	-0.57	-0.49	-0.41	1.99	2.13	-0.78	2.04	-0.51	2.53	0.16	-0.52	0.34	-0.72	-0.48	-0.05	-0.37	1.85	-0.36	0.47	-0.69	-0.05	-0.79	-0.3	0.22	-0.76	2.55	0.11	-0.57	-0.54	-0.31	-0.51	-0.53	-0.61	-0.25
Fluphenazine	-0.19	-0.19	-0.18	-0.18	-0.18	-0.18	-0.18	-0.18	-0.18	-0.19	-0.18	-0.18	-0.19	-0.18	-0.18	-0.18	-0.18	-0.18	5.15	-0.18	-0.18	-0.18	6.18	-0.18	-0.18	-0.18	-0.18	-0.18	-0.18	-0.18	-0.18	-0.18	-0.17	-0.18	-0.17	-0.18	-0.18	0.01	-0.18	-0.18	-0.18	-0.18	-0.18	-0.18	-0.18	-0.18	-0.17	0.08	-0.18
PX-316	-0.57	-0.57	-0.57	-0.57	-0.57	-0.57	-0.56	-0.57	-0.14	0.79	0.34	0.52	0.6	-0.57	0.24	-0.14	0.54	2.96	4.26	0.29	-0.57	0.51	0.67	0.95	0.05	-0.57	-0.57	-0.57	3.75	-0.57	-0.57	-0.57	-0.23	-0.57	-0.42	-0.57	0.44	-0.57	-0.57	-0.52	-0.38	0.26	0.68	-0.57	-0.57	0.49	-0.57	-0.57	-0.57
Lomustine	-0.43	-1	-1.38	na	0.24	1.22	0.41	0.94	0.01	0.66	0.05	-0.39	-0.64	-0.07	0.47	-0.46	-0.71	0.9	1.66	1.52	0.85	1.14	1.05	1.86	1.84	-0.34	-0.06	-0.99	-0.47	-0.55	-0.48	1.87	-0.23	-0.56	-1	-0.81	0	-0.52	-0.64	-0.96	0.16	1.3	-0.37	-0.59	-0.46	-1.08	-0.41	-0.94	-0.45
BN-2629	0.26	0.01	-1.04	0.08	0.03	1.03	0.39	0.52	0.47	0.8	0.76	0.47	-0.2	0.22	-1.67	-0.31	-0.21	-0.1	1.46	1.39	0.77	1.56	1.3	0.77	na	0.11	-0.39	-0.38	-0.29	0.22	-0.34	1.37	-0.61	-0.27	-1.33	-0.65	0.04	-0.3	0.88	-1.17	1.35	0.98	0.14	-0.64	-0.84	-1.39	0.02	-0.97	-3.15
Asparaginase	-0.44	-0.32	-0.01	-0.84	-0.97	-0.21	0.13	0.02	-0.58	-0.7	0.28	0.07	-0.25	-0.19	-0.33	-0.11	-0.11	-0.3	2.32	1.15	-0.53	2.38	0.07	1.13	0.03	-1.4	-0.3	0.28	0.21	-0.66	-0.28	-0.12	-0.38	0.32	0.75	0.67	-0.23	0	-0.16	0.03	0.16	0.2	-1.55	-1.09	-3.01	0.23	0.27	0.06	0.68
Teniposide	1.41	-0.44	0.12	0.1	0.88	-0.09	0.6	0.47	0.23	-0.04	0.65	-0.26	-0.28	-0.39	-0.77	-0.74	-0.28	0.28	1.33	1.18	-0.28	2.17	0.59	2.21	0.41	-0.25	-0.1	-0.53	-0.78	-0.12	-0.95	0.27	-0.69	0.54	-0.67	0.64	0.61	0.11	0.13	-1.11	2.03	-0.04	-1.08	-0.87	-1.62	-0.78	-0.11	-0.25	-2.4
Fludarabine	-0.27	-0.75	-0.75	-0.33	-0.51	-0.32	-0.75	-0.75	0.49	-0.75	-0.57	-0.28	-0.21	-0.01	-0.5	-0.75	-0.75	-0.48	3.62	-0.06	-0.57	2.54	-0.82	0.68	-0.19	0.22	1.12	-0.75	-0.52	-0.29	-0.67	-0.3	0.01	-0.07	-0.75	1.62	1.05	-0.75	0.85	-0.75	-0.54	0.22	-0.75	-0.75	-0.75	-0.75	1.68	0.44	1.81
Mithramycin	0.68	-1.17	-0.53	-0.63	0.64	-2.71	-0.56	0.97	0.4	0.02	0.82	-0.08	-0.63	0.65	-2.71	0.31	-0.12	0.62	0.92	1.02	0.79	1.05	0.56	1.2	1.16	0.49	0.63	-0.48	-0.65	0.53	0.92	0.86	-0.32	-0.13	-0.71	0.32	0.26	0.99	0.54	-0.95	1.54	0.59	0.98	-0.14	0.05	-0.26	0.32	-1.01	-2.71
Midostaurin	-0.58	0.45	0.7	-0.18	-0.8	0.38	0.26	0.33	-0.31	1.91	-0.37	0.76	-0.98	0.23	0.24	-0.63	1.04	-0.27	0.98	-0.06	-1.12	-0.02	-1.44	0.39	0.29	0.07	-0.3	0.25	-2.23	-0.73	-0.8	-0.59	-1.77	0.79	-0.27	0.8	0.43	0.82	-0.27	-3.35	0.54	0.16	0.36	-0.31	-0.73	0.34	-0.83	-0.02	-0.35
AFP464	2.18	-0.73	-0.59	-0.98	1.41	-0.65	-0.78	-0.24	-0.83	-0.21	0.66	-0.36	0.49	0.12	-0.62	-0.7	-0.56	0.39	-0.02	0.23	1.13	0.38	0.56	0.05	-0.53	-0.52	-0.81	-0.94	-0.69	0.18	1.24	na	-0.46	0.81	-0.4	-0.47	-0.97	1.75	-0.78	-0.44	1.64	-0.14	2.06	1.03	0.56	1.26	-0.63	-0.77	-0.94
DACARBAZINE	-0.72	-0.14	-0.31	-0.63	-0.89	-0.22	-0.16	-0.36	-0.92	0.04	-0.86	-0.53	-0.17	0.25	-0.73	-0.81	-0.9	-0.06	1.87	1.36	1.4	0.89	1.17	1.21	1.55	0.26	0.95	2.08	-0.73	-0.68	0.16	0.43	-0.45	-0.88	-0.83	0.58	0.55	-0.69	-0.8	-0.73	-0.32	-0.45	-0.76	-0.11	0.41	-0.74	0.21	1	-0.25
Dexrazoxane	1.64	0.16	-0.56	-0.49	0.33	-0.72	-0.39	-0.59	-0.43	-0.42	-0.24	2.32	-0.63	0.15	0.24	-0.03	-0.85	0.9	1.53	1.16	-0.54	1.44	-0.59	1.22	-0.4	0.2	-0.58	-0.58	-0.84	-0.13	-1.09	-0.51	-0.53	1.43	-0.13	0.06	-0.17	0.53	0.16	-0.78	2.37	0.83	-0.68	-0.56	-0.43	-0.72	-0.58	-1.02	-0.67
Pimozide	-0.6	-0.73	-1.23	na	0.37	-0.98	0.4	0.32	-1.03	-0.57	-0.49	1.53	na	-0.53	1.18	0.92	-0.65	-0.22	-0.59	0.52	0.72	0.14	-0.65	1.14	0.45	1.85	0.86	-0.6	1.09	1.06	0.17	-0.68	-0.43	0.18	0	-0.89	na	na	-1.18	-0.97	0.67	0.44	-0.94	1.25	-0.63	-0.76	-0.66	-0.88	1.23
Cisplatin	0.26	-1.8	-0.56	-0.29	-1.32	1.42	1.15	0.63	-0.2	0.08	0.41	-1.66	-0.69	-0.43	-0.88	-1.07	-1.34	-0.36	1.03	1.73	-0.64	0.78	-0.35	1.38	0.85	0.71	0.32	-0.59	-0.49	0.03	-0.36	0.87	-0.33	-0.08	-1.02	0.44	-0.14	-0.51	1.4	-0.81	1.84	0.25	0.29	0.13	0.61	-0.43	-0.52	-0.73	-0.22
XK-469	na	-0.42	0.51	-0.42	na	-0.22	-0.42	-0.42	-0.42	1.63	-0.01	na	na	0.08	-0.42	-0.42	-0.42	-0.42	1.22	1.26	-0.42	4.75	-0.42	2.54	0.06	0.33	-0.42	-0.42	-0.42	na	-0.42	-0.35	-0.42	-0.38	-0.42	-0.42	-0.42	-0.27	-0.42	-0.42	3.02	0.46	na	-0.42	-0.42	-0.42	-0.42	-0.42	-0.42
8-Chloro-adenosine	0.78	-0.96	-1.43	-0.4	0.75	-1.29	-0.77	-0.59	-1.73	0.16	-1.03	0.27	0.84	1.1	1.27	0.69	-0.12	0.11	0.78	1.55	1.12	0.9	0.18	0.24	0.98	-1.87	0.46	-0.04	-2.33	-0.48	-0.69	0.44	-0.17	0.39	-0.81	-1.06	-1.17	0.06	-0.04	-0.97	0.97	0.85	0.68	-0.34	-0.73	-0.16	0.33	-0.27	0.16
Thiotepa	0.93	-0.95	-1.2	-0.6	-0.48	0.58	0.73	0.6	-0.35	-0.25	0.16	-0.61	-0.4	-0.37	-0.58	-0.63	-0.69	-0.54	1.69	1.95	-0.57	1.97	-0.73	1.98	0.51	-0.51	0.04	-0.89	-0.78	-0.26	-0.53	1.32	-0.45	0.3	-1.01	0.76	-0.5	-0.3	0.67	-0.97	2.24	-0.18	-0.67	-0.67	-0.8	-0.58	-0.33	-0.32	-0.02
TRICIRIBINE PHOSPHATE	1.37	0.25	0.25	0.42	1.94	-0.45	-0.96	-0.24	-0.54	0.5	-1.31	-0.58	-0.96	-0.33	-0.06	0	-1.86	-0.78	-0.01	0.85	-1.33	1.58	-1.09	-0.21	1.61	-0.71	0.31	0.44	-0.96	-1.51	-0.98	-0.14	-0.19	-0.45	-0.02	-0.13	1.87	0.16	-0.21	0.6	-0.43	-1.78	0.94	-0.23	0.37	0.17	1.18	1.29	0.61
Batracylin	-0.32	-0.08	0.42	-1.33	-0.66	0.37	0.27	1.61	0.48	0.24	0.23	0.59	-0.65	0.72	0.12	-0.38	-0.4	0.57	1.52	0.89	-0.79	2.88	-0.74	0.84	0.07	-0.77	-1.38	-0.77	-1.46	1.11	-1.03	-0.24	-0.2	0.28	0.07	0.15	-0.11	-0.59	-0.7	-0.2	1.27	-0.4	0.03	-1.28	-1.06	-1.02	0.78	-0.32	-0.57
Irinotecan	1.12	-1.44	-1.53	-0.14	-0.41	1.08	0.81	0.91	-0.28	0.16	0.98	-0.42	-0.06	0.72	-0.9	-0.15	-0.61	-0.16	1.86	0.27	0.15	1.93	-0.13	1.66	0.9	-1.14	1.08	-1.57	-1.25	-0.04	-1	1.29	-0.37	-0.63	-1.03	1.04	-0.15	0.41	0.49	-0.81	1.11	0.2	-0.67	-0.48	-0.91	-0.81	-0.19	-0.66	-0.95
Elesclomol	3.46	-0.53	0.23	-0.48	na	-0.33	-0.13	-0.51	-0.44	-0.23	-0.2	1.31	-0.29	-0.27	-0.04	3.7	-0.32	-0.3	-0.34	-0.35	-0.14	na	3.58	0.09	-0.01	-0.34	-0.37	0.6	-0.37	-0.19	na	-0.17	-0.43	0.27	-0.12	-0.34	-0.48	-0.41	-0.45	-0.53	2.64	-0.37	-0.48	-0.48	-0.35	-0.51	-0.33	-0.51	-0.25
Buthionine sulphoximine	-0.43	-0.4	-0.39	-0.49	-0.45	-0.25	-0.25	-0.38	-0.42	-0.35	-0.42	-0.39	-0.43	-0.4	-0.31	-0.39	-0.42	-0.18	0.74	1.93	0.25	0.21	-0.4	0.81	3.34	-0.38	-0.25	-0.37	-0.42	-0.42	-0.41	-0.35	-0.45	-0.37	1.02	-0.36	1.15	-0.42	-0.24	-0.4	-0.13	2.99	0.88	-0.42	0.96	-0.4	-0.45	-0.42	-0.27
Triapine	1.13	-1.12	-1.69	-0.41	-0.94	0.48	0.23	1.7	-1.74	0.63	0.39	-0.33	-0.05	0.41	-0.21	-0.2	-0.98	-0.75	1.1	0.38	-0.64	1.14	0.61	1.21	0.76	-0.16	0.89	-1.69	-1.69	0.44	-1.31	0.95	-0.08	-0.24	-1.44	0.26	0.94	-0.51	1.41	-0.72	-0.07	-0.25	-1.63	-0.34	-1.42	-1.07	0.92	-1.55	-0.25
Chlorambucil	0.69	-0.71	-0.97	-0.4	0.31	0.47	0.31	0.87	-0.48	-0.05	0.31	-0.71	-0.62	-0.58	-0.43	-0.79	-0.87	-0.4	2.11	1.87	-0.63	2.26	-0.18	2.25	0.34	-0.24	-0.07	-0.98	-0.6	-0.41	-0.56	0.89	-0.55	-0.1	-1.05	0.4	-0.28	-0.46	0.68	-1.18	1.33	0.76	-0.76	-0.66	-0.8	-0.52	-0.4	-0.65	0.06
Bisacodyl, active ingredient of Viraplex	2.07	-0.31	2.32	2.67	2.33	-0.62	-0.42	-0.6	-0.65	0.01	-0.64	2.07	1.18	-0.46	-0.18	-0.6	-0.45	-0.65	-0.45	-0.1	-0.39	-0.37	-0.44	-0.49	0	-0.52	-0.62	-0.63	-0.65	-0.45	-0.52	-0.26	-0.48	-0.6	0.17	-0.62	-0.11	-0.51	0.97	1.32	-0.62	-0.49	-0.47	2.5	2.7	0.18	1.5	-0.4	1.53
AMONAFIDE	-0.15	0.93	-2.04	-0.91	-0.58	-0.22	-0.64	0.43	-0.71	-1.39	-0.17	0.44	na	0.59	1.24	0.87	-0.82	1.02	1.34	0.41	0.51	2.3	-0.19	0.28	0.46	-0.19	-0.78	-0.1	-0.99	0.26	0.96	-0.27	-0.88	1.35	-1.35	-0.34	-1.16	-0.08	-0.7	-0.07	1.92	-0.27	-0.12	-1.48	-1.17	-0.49	1.26	-0.33	0.25
Valrubicin	na	-1.29	-0.89	-1.03	-0.04	0.08	0.27	0.11	0.15	-0.65	0.54	-0.74	-0.96	0.32	-0.91	-0.37	-0.47	0.41	0.9	0.99	0.14	2.32	0.7	2.1	0.76	-0.45	-0.5	-0.69	-1.08	0.23	-0.87	0.69	-1.02	0.65	-1.34	0.69	0.14	2.08	0.18	-1.32	2.37	-0.4	-0.42	-1.51	-1.36	-0.94	-0.13	0.17	na
XK-469	1.13	-0.72	0.11	0.1	-0.85	na	-0.74	1.14	0.76	-0.62	1.27	0.58	-0.65	1.42	0.04	-0.91	-0.27	-0.7	na	na	na	4.4	0.49	na	0.81	0.99	-0.71	-0.51	0.26	na	-0.38	0.33	-0.49	-0.64	-1.18	0.02	-1.18	0.79	0.28	-1.18	1.01	1.07	0.63	-0.27	-0.75	-1.18	-0.01	-1.18	-0.98
AMINOFLAVONE	2.18	-0.43	-0.65	-0.44	1.74	-0.5	-0.36	-0.39	-0.35	-0.47	0.18	-0.64	-0.52	0	-0.6	-0.67	-0.52	1.77	-0.55	-0.69	1.65	-0.84	-0.3	-0.4	-0.63	-0.72	-0.89	-0.67	-0.79	-0.49	1.84	0.54	-0.78	0.38	-0.14	-0.18	-0.52	0.51	-0.49	-0.41	2.06	-0.06	2.31	1.92	na	1.67	-0.37	-0.44	-0.31
Uracil mustard	0.52	-0.83	-0.95	-0.2	0.66	0.6	0.48	0.68	-0.38	0	0.47	-0.8	-0.84	-0.52	-0.52	-0.8	-1.02	-0.24	1.99	2.21	-0.4	2.19	-0.41	2.16	0.51	-0.17	0.23	-1.06	-0.82	-0.38	-0.55	1.08	-0.63	0.09	-0.99	0.45	0.08	-0.44	0.46	-1.2	1.63	0.48	-0.9	-0.86	-0.92	-0.35	-0.46	-0.51	-0.03
Daunorubicin	1.23	-0.8	-0.46	-0.61	0.1	0.12	0.39	0.37	0.46	-0.07	0.64	-0.43	-0.58	0.7	-1.76	0.02	-0.47	0.82	1.25	1.23	0.4	1.56	0.66	1.65	0.81	0.34	-0.59	-0.9	-0.94	0.24	-0.65	0.11	-0.73	0.35	-1.46	0.68	0.18	0.56	0.25	-1.09	1.56	0.34	-0.01	-0.59	-1.13	-0.75	0.29	-0.44	-3.27
Melphalan	0.98	-1.02	-0.64	-0.24	0.37	0.54	0.44	0.68	-0.67	-0.23	0.17	-0.47	-0.66	-0.42	-0.39	-1.02	-1	-0.16	2.37	2.45	-0.62	2.41	-0.44	2.45	0.4	0.17	0.14	-0.71	-0.75	-0.28	-0.45	0.98	-0.51	0.05	-0.69	0.74	-0.19	-0.69	0.27	-1.12	1.52	0.14	-0.56	-0.4	-0.42	-0.52	-0.28	-0.08	-0.37
Triethylenemelamine	0.86	-1	-1.11	-0.75	0.16	0.56	0.74	0.65	-0.17	-0.04	0.33	-0.75	-0.45	-0.36	-0.69	-0.74	-0.85	-0.51	1.63	1.81	-0.53	2.08	-0.72	2.1	0.52	-0.6	0.14	-0.95	-0.81	-0.09	-0.54	0.93	-0.63	0.2	-1.11	0.88	-0.51	-0.28	0.62	-1.04	2.29	0.1	-0.79	-0.9	-0.87	-0.55	-0.28	-0.33	0.04
Doxorubicin	1.57	-0.91	-0.72	-0.39	0.41	0.16	0.27	0.38	0.5	0.66	0.72	0.29	-0.69	0.57	-1.81	-0.24	-0.52	0.51	0.52	0.25	0.15	1.13	0.26	1.87	0.83	0.65	-0.03	-0.5	-0.47	0.55	-0.1	0.73	-0.63	0.81	-1.11	0.38	0.62	0.78	0.05	-1.28	1.92	0.53	0.11	-0.74	-0.87	-1.11	-0.09	-0.21	-4.44
Pemetrexed	1.99	-0.03	-0.63	-0.63	-0.63	1.02	1.01	1.96	-0.63	-0.63	-0.63	-0.63	2.25	1.7	-0.57	-0.57	-0.63	-0.63	na	1.42	1.82	1.53	0.12	-0.57	1.39	-0.63	-0.57	-0.63	-0.63	-0.63	-0.68	1.18	-0.57	0.65	-0.63	-0.57	-0.63	-0.63	-0.57	-0.63	1.86	-0.63	-0.63	-0.57	-0.57	-0.63	0.37	-0.57	0.38
Idarubicin	1.28	-1.45	-0.58	-0.96	-0.1	0.15	0.72	0.54	0.02	0.34	0.33	-0.35	-0.13	0.4	0.17	0.42	-0.1	0.54	1.84	1.91	-0.41	1.94	-0.08	0.3	0.44	0.95	-0.04	-1.52	-1.12	0.31	-0.69	0.12	-0.81	0.46	-1.06	0.51	-0.6	0.59	0.28	-1.44	2.27	0.59	0.46	-0.74	-1.51	-0.91	0.27	-0.72	-1.75
Mitomycin	1.21	-1.81	-1.63	-0.17	-0.29	0.54	0.99	1.22	1.18	0.29	0.88	-0.07	0.33	0.26	-1.45	-0.18	-0.7	0.48	0.04	-0.85	-1.17	-0.07	-0.88	-0.06	0.67	0.06	0.31	0.03	-1.16	0.62	-0.84	1.04	-1.24	0.8	-1.95	0.91	-0.4	0.4	1.62	-0.57	2.07	0.38	-0.02	-0.64	-0.59	-0.4	-0.34	-0.46	-1.95
Hydroxyurea	0.59	0.02	-0.57	-0.46	-0.24	0.24	0.54	0.56	-0.86	-0.16	0.12	-0.85	-0.12	-0.34	-0.31	0.05	-0.26	-0.52	2.55	3.3	-0.3	0.99	1.04	1.32	-0.12	-0.51	0.27	-0.97	-1.01	0.27	-0.92	0.75	-0.71	0.27	-0.99	-0.25	-0.33	-0.13	-0.16	-1.06	0.47	-0.03	-0.65	-0.61	-0.96	-0.03	0.12	-0.81	0.61
benzaldehyde (BEN)	0.7	-1.27	-1	-0.88	na	-0.36	-0.1	3.69	-0.63	na	-0.51	0.61	-0.14	-1.28	-0.79	-0.12	-0.86	1.32	0.77	0.14	-0.61	0.52	-0.05	na	-0.37	-0.47	0.12	-1.08	0.01	-0.46	-0.72	0.26	-0.7	0.83	0.02	na	-0.6	na	0	0.26	2.41	2.04	-0.72	-0.32	-0.99	-0.37	-0.67	na	-0.72
Mitomycin	1.18	-1.54	-1.05	-0.77	-0.6	0.22	1	0.68	0.58	0.34	0.43	-0.33	0.02	-0.08	-0.49	-0.11	-0.9	0.24	0.76	0.86	-0.84	0.75	-0.98	1.17	0.64	-0.16	0.33	-0.67	-0.7	0.47	-0.43	1.16	-0.73	0.98	-1.41	1.36	-1.19	-0.07	1.19	-0.31	2.59	-0.01	-1.1	-1.15	-1.2	-0.54	-0.44	-0.33	-1.42
Daunorubicin	1.06	-0.24	-1.23	-0.41	0.61	0.58	0.76	-0.01	0.82	0.69	0.77	-1.08	-1.06	0.82	-2.26	0.11	-0.1	0.65	1.06	0.95	0.74	1.06	0.82	0.82	0.85	0.19	-0.17	-0.88	-1.13	0.6	-0.44	0.66	-0.63	0.42	-1.49	0.87	1.02	0.38	0.39	-0.7	1.06	0.71	0.02	-0.41	-0.39	-1.28	0.51	0.31	-3.21
Isotretinoin	0.11	-0.98	0.12	-0.14	1.8	0.43	-0.26	0.12	-0.31	0.49	0	0.05	-0.04	0.14	0.09	0.12	-0.01	-0.22	-0.14	1.5	0.01	0.27	5.42	-0.26	-0.08	0.72	0.04	0.15	-0.36	0.15	-0.77	0.25	-0.74	0.32	na	0.02	0.3	-0.09	-0.36	-0.88	0.01	-0.54	-1.09	0.31	-0.3	-0.93	-0.18	-0.47	-0.38
Perifosine	-0.96	-0.23	-0.7	-0.65	-0.92	-0.34	0.29	-0.92	-0.45	0.27	-0.68	0.92	0.18	-0.34	0.88	0.53	2.67	-0.26	1.85	1.43	-1	0.49	0.29	1.68	-0.11	0.33	0.6	-0.67	-1.05	-0.99	-1.25	-0.58	-0.9	-0.57	-0.58	-0.1	0.54	-0.36	-1.15	-0.86	1.16	0.75	1.04	-0.89	-0.55	0.92	-0.87	0.66	-0.83
Nitrogen mustard	0.55	-1.03	-1.4	-0.54	1.14	0.14	-0.09	0.56	-1.4	-1.05	0.01	-0.19	-0.35	-0.15	0.11	-0.27	-0.59	0.16	1.91	1.9	-0.63	1.75	0.41	2.1	0.19	0.61	-0.43	-0.96	-0.75	-0.17	-0.48	0.03	-0.71	0.32	-0.41	-0.46	0.99	-0.88	0.7	-0.88	2.27	1.14	-0.55	-0.53	-0.83	-0.63	-1.1	-0.8	-0.59
LY-294002	0.79	0.78	1.34	0.09	1.04	1.14	-0.06	-0.29	-0.98	1.96	-1.3	-0.89	na	-0.81	-0.28	-0.01	-0.76	-1.43	-2.1	-0.99	-0.95	-0.69	0.84	0.7	0.58	3.5	-0.67	-0.54	-1.15	na	-0.97	0.56	-0.26	0.29	0.65	0.34	-0.43	0.52	0.57	-0.82	-0.7	1.17	1.04	-0.17	0.94	-0.76	0.34	-0.94	0.3
Mitoxantrone	1.58	-0.7	-0.29	-0.07	0	0.45	0.38	0.63	0.72	0.78	0.98	-0.46	-0.65	0.11	-0.74	-0.8	-1.15	-0.03	1.4	1	-0.23	1.38	-0.64	1.15	0.57	-0.34	-0.44	-0.94	-1.15	0.1	-1.84	0.32	-1.29	1	-0.71	0.83	0.67	0.73	-0.06	-0.81	1.42	0.09	-0.57	-1.19	-0.97	-0.9	0.21	0.2	-2.47
Raltitrexed	-0.04	-0.8	-0.8	-0.7	-0.8	-0.18	1.49	-0.75	-0.8	0.01	0.78	-0.8	na	1	-0.8	-0.8	-0.8	-0.8	na	0.06	1.99	1.31	1.35	1.58	1.66	0.96	1.32	-0.8	-0.8	na	-0.8	1.1	-0.8	-0.16	-0.8	1.22	-0.8	-0.8	na	-0.8	1.57	-0.8	-0.8	-0.8	-0.8	-0.8	1.34	-0.8	na
Sonolisib	1.02	-1.22	1.05	-0.22	-0.13	0.14	1.38	-0.54	-0.8	0.78	-0.12	-0.72	0.51	-0.58	-0.37	1.34	0.14	-0.82	-1.13	0.95	-1.29	-0.11	-0.95	0.21	0.45	2.34	na	-0.55	na	-0.48	-1.03	1.29	0	1.12	0.52	-1.42	-1.31	0.66	-1.02	1.96	0.8	-0.85	1.15	-0.43	-0.44	-0.31	-1.09	-0.51	-0.79
Etoposide	1.04	-0.64	-0.19	0.15	1.25	0.05	0.38	0.59	0.14	-0.04	0.77	-0.98	-0.2	-0.37	-0.64	-0.82	-0.58	0.13	1.59	1.69	-0.13	2.17	0.8	2.28	0.63	-0.12	0.13	-0.64	-0.69	0.28	-0.85	0.42	-0.2	0.65	-0.81	0.86	0.14	0.47	0.35	-1.58	1.95	0.18	-0.86	-1.1	-1.88	-0.79	-0.16	-0.4	-1.17
WORTMANNIN	-0.17	na	na	na	1.33	-1.08	0.27	0.31	-0.25	1.79	na	-0.56	0.49	-0.76	-0.55	0.55	-0.65	-0.95	0.8	na	-1.46	0.51	0.41	0.6	0.13	na	0.49	0.48	-0.36	-0.65	0.28	0.83	0.21	-0.27	-0.54	0.25	na	na	-1.43	na	-0.48	-0.78	0.85	-0.03	na	-0.84	-1.19	na	-1.49
Alvocidib	0.59	-0.74	0.24	-0.24	-0.81	0.37	-0.42	0.58	-0.09	0.36	0.17	0.31	-1.04	1.06	0.27	-1	0.7	0.47	0.21	1.36	-1.95	0.46	0.28	0.76	1.16	-1.26	-0.21	-0.05	-0.03	0.69	-0.61	0.45	-0.03	-0.56	-1.26	0.43	0.42	0.43	0.35	-0.59	0.33	-0.45	0.74	0.54	-0.69	-0.17	0.5	-3.2	-1.56
Bleomycin	-0.15	-0.93	0.21	-0.72	-0.38	0.1	1.17	1.97	-0.45	0.57	0.23	-0.64	-0.84	0.58	-0.37	-1	-1.06	-0.77	-0.68	-0.62	-0.82	0.05	-1.11	1.15	1	0.62	-0.03	-1.04	-1.15	0.31	-0.93	0.52	-1	0.32	-1.18	1.28	1.28	0.84	0.37	-1.08	1.4	0.35	-0.2	-0.55	-0.53	-0.22	-0.37	-0.7	0.24
7-Ethyl-10-hydroxycamptothecin	0.78	-1.61	-2.97	0.52	0.71	0.71	0.68	0.71	0.71	0.55	0.71	-1.12	-0.29	0.14	-1.12	0	-0.86	0.27	0.71	0.65	0.23	0.71	-0.66	0.7	0.71	-0.2	0.71	-0.26	-1.49	0.52	-0.75	0.71	0.12	-0.13	-2.19	0.71	0.6	0.71	0.71	-0.39	0.71	0.48	-0.82	-0.61	-1.1	-1.18	0.54	0.67	0.17
Rapamycin	0.94	-1.07	0.94	0.89	0.94	-1.1	0.98	0.94	0.89	0.94	0.89	-1.06	na	-1.03	-1.03	-0.89	-1.19	-0.1	0.94	-0.7	0.94	0.94	0.94	0.98	0.94	0.98	-1.11	0.46	-0.63	-0.74	-1.25	0.94	-0.78	-1.05	0.98	0.94	0.98	-1.41	-1.24	-1.24	-1.05	-0.9	-0.02	-1.02	0.94	-1.28	-0.09	0.94	na
Carboplatin	-0.88	-1.06	-0.12	0.11	-1.06	1.5	0.49	0.13	-0.38	-0.08	0.73	-0.98	-1.02	-0.67	-1.02	-0.82	-0.75	-0.79	1.1	2.82	-0.31	0.87	-0.18	1.44	0.27	0.61	0.05	-1	-0.31	-0.21	-0.04	1.45	-0.52	-0.31	-0.42	-0.39	-0.34	-0.59	1.04	-0.74	1.36	1.09	0.72	0.63	0.13	-0.86	-0.41	-0.8	-0.26
RAPAMYCIN	0.92	-1.09	0.88	0.35	0.91	-1.02	0.92	0.88	-0.18	0.92	-0.28	-1.28	-0.65	-1.2	0.11	-0.11	-1.15	-0.87	0.92	-1.05	-0.1	0.92	0.8	0.92	0.92	0.89	-1.29	0.87	-0.65	-0.21	-1.25	0.06	-0.92	-0.06	0.92	0.91	0.12	0.17	-0.75	-1.45	-0.07	-0.8	0.92	-1.2	0.93	-1.03	0.89	0.58	-0.11
MITOXANTRONE	1.1	-0.92	0.39	-0.31	0.09	0.9	1.1	1.1	0.51	0.93	1.05	-0.86	-0.36	0.21	-0.66	-0.67	-1	-0.61	1.1	0.98	-0.23	1.1	0.49	0.98	0.6	-0.76	-0.87	-1.18	-1.26	-0.23	-2.03	0.73	-1.11	1.1	-2.21	0.95	0.25	1.1	0.74	-1.1	1.1	0.68	-0.4	-1.34	-1.31	-0.33	0.47	0.5	-2.26
Temsirolimus	1	-1.01	1.01	1	1	-1.06	1	0.99	0.01	1	0.05	-1.17	-0.89	-1.1	0.71	-0.05	-0.95	-1.19	1	-1.03	0.69	0.99	0.67	1	1	1	-1.67	0.13	-0.07	-0.89	-0.92	1	-1	-0.65	1	0.74	-0.83	0.78	-0.77	-1.31	na	0.09	1	-0.88	1	-2.14	0.87	-0.91	-0.67
Irofulven	0.2	-0.02	0.03	na	0.3	0.23	-0.01	0.53	-0.15	0.44	0.04	0.58	0.65	0.34	0.02	0.24	-0.85	-0.73	-1.8	0.22	-2.41	-0.97	-4.7	-0.9	-0.67	0.31	0.13	0.41	-0.66	0.61	0.27	na	-1.59	0.93	0.44	0.6	-0.04	0.44	1.08	0.27	1.69	0.71	0.68	0.13	0.22	0.52	0.3	0.17	0.21
Elliptinium Acetate	-0.14	-1.31	0.99	-0.07	1.19	1.62	0.21	-0.02	1.19	0.87	1.2	-0.59	-0.72	-0.43	-0.95	-1.09	0.65	-0.36	0.35	-0.44	-0.35	2	-0.78	1.31	-0.69	0.85	0.51	-1.01	0.12	0.3	-1.07	-0.4	-1.29	1.63	-0.81	0.67	-0.56	1.14	-0.03	0.16	1.99	0.45	-0.3	-0.52	-0.71	-1.12	-0.15	-0.87	-0.97
[truncated: 10 more columns]
